# Supplementary material for: Improving genomic prediction accuracy of complex traits by integrating massive types of functional annotation information
Source: Nat Commun. 2026 Apr 24;17:5686. doi: 10.1038/s41467-026-72470-0 (PMC13319817; doi:10.1038/s41467-026-72470-0)
Supplement: Supplementary file 3 — Supplementary Data 1 [file 41467_2026_72470_MOESM3_ESM.xlsx]

## Sheet: Sheet1
Supplementary Data 1. The number and proportion of SNPs with distinct functional annotations for 7 traits in the WTCCC1 dataset.
Type of annotation	Bipolar disorder (BD)	Coronary artery disease (CAD)	Crohn’s disease (CD)	Hypertension (HT)	Rheumatoid arthritis (RA)	Type 1 diabetes (T1D)	Type 2 diabetes (T2D)
Significant SNPs	1(0.00%)	50(0.01%)	178(0.05%)	23(0.01%)	586(0.16%)	825(0.22%)	40(0.01%)
Ancient_Sequence_Age_Human_Enhancer	2,588(0.69%)	2,566(0.69%)	2,580(0.69%)	2,577(0.69%)	2,585(0.69%)	2,594(0.70%)	2,575(0.69%)
Ancient_Sequence_Age_Human_Enhancer.extend.500	6,286(1.68%)	6,249(1.68%)	6,247(1.67%)	6,280(1.68%)	6,280(1.68%)	6,272(1.68%)	6,209(1.66%)
Ancient_Sequence_Age_Human_Promoter	1,839(0.49%)	1,841(0.49%)	1,848(0.49%)	1,847(0.49%)	1,839(0.49%)	1,842(0.49%)	1,818(0.49%)
Ancient_Sequence_Age_Human_Promoter.extend.500	3,879(1.04%)	3,868(1.04%)	3,873(1.04%)	3,888(1.04%)	3,878(1.04%)	3,890(1.04%)	3,854(1.03%)
BivFlnk	4,823(1.29%)	4,824(1.29%)	4,822(1.29%)	4,820(1.29%)	4,784(1.28%)	4,824(1.29%)	4,853(1.30%)
BivFlnk.extend.500	10,589(2.84%)	10,549(2.83%)	10,612(2.84%)	10,603(2.84%)	10,520(2.82%)	10,609(2.84%)	10,600(2.84%)
Coding_UCSC	7,605(2.04%)	7,608(2.04%)	7,606(2.03%)	7,591(2.03%)	7,593(2.04%)	7,617(2.04%)	7,622(2.04%)
Coding_UCSC.extend.500	26,831(7.19%)	26,787(7.19%)	26,866(7.18%)	26,828(7.19%)	26,784(7.18%)	26,880(7.21%)	26,772(7.17%)
Conserved_LindbladToh	16,786(4.50%)	16,787(4.51%)	16,820(4.50%)	16,787(4.50%)	16,773(4.50%)	16,791(4.50%)	16,786(4.50%)
Conserved_LindbladToh.extend.500	139,987(37.49%)	139,821(37.53%)	140,354(37.52%)	140,154(37.54%)	139,849(37.49%)	140,002(37.54%)	139,750(37.45%)
Conserved_Mammal_phastCons46way	15,817(4.24%)	15,805(4.24%)	15,856(4.24%)	15,803(4.23%)	15,825(4.24%)	15,823(4.24%)	15,825(4.24%)
Conserved_Mammal_phastCons46way.extend.500	143,853(38.53%)	143,713(38.58%)	144,237(38.55%)	144,002(38.57%)	143,697(38.52%)	143,877(38.58%)	143,654(38.50%)
Conserved_Primate_phastCons46way	14,140(3.79%)	14,136(3.79%)	14,148(3.78%)	14,134(3.79%)	14,109(3.78%)	14,134(3.79%)	14,110(3.78%)
Conserved_Primate_phastCons46way.extend.500	79,829(21.38%)	79,798(21.42%)	80,149(21.42%)	79,969(21.42%)	79,794(21.39%)	79,881(21.42%)	79,700(21.36%)
Conserved_Vertebrate_phastCons46way	18,964(5.08%)	18,952(5.09%)	19,026(5.09%)	18,940(5.07%)	18,945(5.08%)	18,961(5.08%)	18,964(5.08%)
Conserved_Vertebrate_phastCons46way.extend.500	167,772(44.93%)	167,566(44.98%)	168,217(44.96%)	167,969(44.99%)	167,635(44.94%)	167,834(45.00%)	167,550(44.90%)
CTCF_Hoffman	8,851(2.37%)	8,807(2.36%)	8,835(2.36%)	8,844(2.37%)	8,822(2.36%)	8,845(2.37%)	8,849(2.37%)
CTCF_Hoffman.extend.500	25,652(6.87%)	25,606(6.87%)	25,655(6.86%)	25,667(6.88%)	25,641(6.87%)	25,642(6.88%)	25,682(6.88%)
DGF_ENCODE	53,055(14.21%)	52,930(14.21%)	53,283(14.24%)	53,072(14.22%)	53,100(14.23%)	53,022(14.22%)	53,016(14.21%)
DGF_ENCODE.extend.500	204,797(54.85%)	204,194(54.81%)	205,457(54.92%)	204,845(54.87%)	204,691(54.87%)	204,648(54.87%)	204,659(54.85%)
DHS_peaks_Trynka	45,162(12.10%)	45,014(12.08%)	45,289(12.11%)	45,166(12.10%)	45,144(12.10%)	45,097(12.09%)	45,137(12.10%)
DHS_Trynka	67,999(18.21%)	67,849(18.21%)	68,213(18.23%)	68,031(18.22%)	68,001(18.23%)	67,924(18.21%)	67,874(18.19%)
DHS_Trynka.extend.500	193,025(51.70%)	192,351(51.63%)	193,477(51.72%)	192,930(51.68%)	192,817(51.69%)	192,707(51.67%)	192,761(51.66%)
Enhancer_Andersson	1,676(0.45%)	1,665(0.45%)	1,684(0.45%)	1,675(0.45%)	1,658(0.44%)	1,679(0.45%)	1,668(0.45%)
Enhancer_Andersson.extend.500	7,206(1.93%)	7,204(1.93%)	7,232(1.93%)	7,220(1.93%)	7,188(1.93%)	7,174(1.92%)	7,168(1.92%)
Enhancer_Hoffman	16,725(4.48%)	16,685(4.48%)	16,803(4.49%)	16,750(4.49%)	16,692(4.47%)	16,717(4.48%)	16,756(4.49%)
Enhancer_Hoffman.extend.500	34,490(9.24%)	34,409(9.24%)	34,671(9.27%)	34,523(9.25%)	34,491(9.25%)	34,440(9.23%)	34,463(9.24%)
FetalDHS_Trynka	35,202(9.43%)	35,055(9.41%)	35,303(9.44%)	35,164(9.42%)	35,157(9.42%)	35,158(9.43%)	35,157(9.42%)
FetalDHS_Trynka.extend.500	112,451(30.12%)	112,078(30.08%)	112,819(30.16%)	112,372(30.10%)	112,429(30.14%)	112,395(30.14%)	112,327(30.10%)
H3K27ac_Hnisz	150,403(40.28%)	150,207(40.32%)	150,963(40.35%)	150,478(40.31%)	150,326(40.30%)	150,305(40.30%)	150,326(40.29%)
H3K27ac_Hnisz.extend.500	161,880(43.36%)	161,626(43.38%)	162,525(43.44%)	162,003(43.39%)	161,862(43.39%)	161,807(43.38%)	161,834(43.37%)
H3K27ac_PGC2	105,723(28.32%)	105,516(28.32%)	106,120(28.37%)	105,865(28.36%)	105,698(28.33%)	105,654(28.33%)	105,575(28.29%)
H3K27ac_PGC2.extend.500	130,593(34.98%)	130,364(34.99%)	131,059(35.03%)	130,723(35.01%)	130,528(34.99%)	130,557(35.01%)	130,472(34.97%)
H3K4me1_peaks_Trynka	68,965(18.47%)	68,742(18.45%)	69,184(18.49%)	68,902(18.46%)	68,908(18.47%)	68,873(18.47%)	68,835(18.45%)
H3K4me1_Trynka	168,064(45.01%)	167,789(45.04%)	168,664(45.08%)	168,229(45.06%)	168,031(45.04%)	168,109(45.07%)	167,895(44.99%)
H3K4me1_Trynka.extend.500	233,792(62.62%)	233,377(62.64%)	234,533(62.69%)	233,863(62.64%)	233,647(62.63%)	233,709(62.66%)	233,696(62.63%)
H3K4me3_peaks_Trynka	16,030(4.29%)	16,020(4.30%)	16,126(4.31%)	16,077(4.31%)	15,986(4.29%)	15,998(4.29%)	16,077(4.31%)
H3K4me3_Trynka	50,118(13.42%)	50,025(13.43%)	50,315(13.45%)	50,135(13.43%)	50,117(13.43%)	50,055(13.42%)	50,111(13.43%)
H3K4me3_Trynka.extend.500	94,026(25.18%)	93,806(25.18%)	94,404(25.23%)	94,092(25.20%)	94,038(25.21%)	93,897(25.18%)	93,909(25.17%)
H3K9ac_peaks_Trynka	14,957(4.01%)	14,946(4.01%)	15,032(4.02%)	15,004(4.02%)	14,953(4.01%)	14,962(4.01%)	14,951(4.01%)
H3K9ac_Trynka	48,333(12.95%)	48,237(12.95%)	48,522(12.97%)	48,376(12.96%)	48,339(12.96%)	48,341(12.96%)	48,339(12.95%)
H3K9ac_Trynka.extend.500	86,293(23.11%)	86,055(23.10%)	86,652(23.16%)	86,349(23.13%)	86,338(23.14%)	86,325(23.15%)	86,267(23.12%)
Human_Enhancer_Villar	13,138(3.52%)	13,072(3.51%)	13,100(3.50%)	13,047(3.49%)	13,118(3.52%)	13,083(3.51%)	12,998(3.48%)
Human_Enhancer_Villar.extend.500	16,720(4.48%)	16,615(4.46%)	16,663(4.45%)	16,619(4.45%)	16,646(4.46%)	16,607(4.45%)	16,511(4.42%)
Human_Promoter_Villar_ExAC	1,261(0.34%)	1,251(0.34%)	1,252(0.33%)	1,240(0.33%)	1,261(0.34%)	1,254(0.34%)	1,247(0.33%)
Human_Promoter_Villar_ExAC.extend.500	1,485(0.40%)	1,473(0.40%)	1,473(0.39%)	1,461(0.39%)	1,479(0.40%)	1,475(0.40%)	1,465(0.39%)
Human_Promoter_Villar	5,985(1.60%)	5,952(1.60%)	6,002(1.60%)	5,976(1.60%)	5,995(1.61%)	6,003(1.61%)	5,980(1.60%)
Human_Promoter_Villar.extend.500	7,276(1.95%)	7,228(1.94%)	7,292(1.95%)	7,273(1.95%)	7,278(1.95%)	7,279(1.95%)	7,259(1.95%)
Intron_UCSC	154,652(41.42%)	154,369(41.44%)	154,900(41.40%)	154,705(41.44%)	154,488(41.41%)	154,634(41.46%)	154,404(41.38%)
Intron_UCSC.extend.500	159,383(42.69%)	159,121(42.71%)	159,648(42.67%)	159,472(42.72%)	159,226(42.68%)	159,381(42.73%)	159,177(42.66%)
Promoter_UCSC	17,476(4.68%)	17,480(4.69%)	17,539(4.69%)	17,465(4.68%)	17,442(4.68%)	17,496(4.69%)	17,526(4.70%)
Promoter_UCSC.extend.500	21,347(5.72%)	21,378(5.74%)	21,444(5.73%)	21,354(5.72%)	21,310(5.71%)	21,389(5.73%)	21,398(5.73%)
PromoterFlanking_Hoffman	3,472(0.93%)	3,454(0.93%)	3,478(0.93%)	3,440(0.92%)	3,448(0.92%)	3,473(0.93%)	3,466(0.93%)
PromoterFlanking_Hoffman.extend.500	12,713(3.40%)	12,702(3.41%)	12,770(3.41%)	12,719(3.41%)	12,704(3.41%)	12,690(3.40%)	12,719(3.41%)
Repressed_Hoffman	168,511(45.13%)	168,172(45.14%)	168,707(45.10%)	168,404(45.11%)	168,341(45.12%)	168,359(45.14%)	168,394(45.13%)
Repressed_Hoffman.extend.500	262,903(70.41%)	262,320(70.41%)	263,237(70.36%)	262,793(70.39%)	262,617(70.40%)	262,547(70.39%)	262,576(70.37%)
SuperEnhancer_Hnisz	64,510(17.28%)	64,400(17.29%)	64,886(17.34%)	64,565(17.29%)	64,448(17.28%)	64,511(17.30%)	64,561(17.30%)
SuperEnhancer_Hnisz.extend.500	65,699(17.60%)	65,578(17.60%)	66,073(17.66%)	65,739(17.61%)	65,637(17.59%)	65,711(17.62%)	65,737(17.62%)
TFBS_ENCODE	50,482(13.52%)	50,343(13.51%)	50,706(13.55%)	50,578(13.55%)	50,472(13.53%)	50,518(13.55%)	50,515(13.54%)
TFBS_ENCODE.extend.500	129,432(34.67%)	128,920(34.61%)	129,767(34.69%)	129,452(34.67%)	129,237(34.64%)	129,225(34.65%)	129,295(34.65%)
Transcribed_Hoffman	132,766(35.56%)	132,595(35.59%)	133,134(35.59%)	132,880(35.59%)	132,834(35.61%)	132,644(35.56%)	132,765(35.58%)
Transcribed_Hoffman.extend.500	284,250(76.13%)	283,603(76.13%)	284,762(76.12%)	284,251(76.14%)	284,051(76.14%)	283,872(76.11%)	284,052(76.12%)
TSS_Hoffman	6,635(1.78%)	6,602(1.77%)	6,647(1.78%)	6,640(1.78%)	6,606(1.77%)	6,604(1.77%)	6,616(1.77%)
TSS_Hoffman.extend.500	12,645(3.39%)	12,595(3.38%)	12,657(3.38%)	12,621(3.38%)	12,591(3.38%)	12,595(3.38%)	12,606(3.38%)
UTR_3_UCSC	4,990(1.34%)	5,007(1.34%)	5,002(1.34%)	4,991(1.34%)	4,975(1.33%)	5,015(1.34%)	4,964(1.33%)
UTR_3_UCSC.extend.500	11,015(2.95%)	11,024(2.96%)	11,030(2.95%)	11,000(2.95%)	10,969(2.94%)	11,082(2.97%)	10,977(2.94%)
UTR_5_UCSC	2,315(0.62%)	2,311(0.62%)	2,328(0.62%)	2,323(0.62%)	2,296(0.62%)	2,327(0.62%)	2,335(0.63%)
UTR_5_UCSC.extend.500	10,388(2.78%)	10,359(2.78%)	10,434(2.79%)	10,399(2.79%)	10,373(2.78%)	10,418(2.79%)	10,407(2.79%)
Vahedi_Tcell_SE_500bp	8,520(2.28%)	8,526(2.29%)	8,547(2.28%)	8,503(2.28%)	8,545(2.29%)	8,478(2.27%)	8,474(2.27%)
Vahedi_Tcell_SE	8,370(2.24%)	8,372(2.25%)	8,399(2.25%)	8,357(2.24%)	8,398(2.25%)	8,326(2.23%)	8,324(2.23%)
Vahedi_Tcell_TE_500bp	9,855(2.64%)	9,828(2.64%)	9,881(2.64%)	9,864(2.64%)	9,852(2.64%)	9,758(2.62%)	9,824(2.63%)
Vahedi_Tcell_TE	8,266(2.21%)	8,262(2.22%)	8,295(2.22%)	8,289(2.22%)	8,274(2.22%)	8,190(2.20%)	8,242(2.21%)
WeakEnhancer_Hoffman	8,034(2.15%)	8,022(2.15%)	8,070(2.16%)	8,033(2.15%)	8,028(2.15%)	8,025(2.15%)	8,023(2.15%)
WeakEnhancer_Hoffman.extend.500	33,327(8.93%)	33,159(8.90%)	33,456(8.94%)	33,313(8.92%)	33,337(8.94%)	33,242(8.91%)	33,291(8.92%)
