# Supplementary material for: Improving genomic prediction accuracy of complex traits by integrating massive types of functional annotation information
Source: Nat Commun. 2026 Apr 24;17:5686. doi: 10.1038/s41467-026-72470-0 (PMC13319817; doi:10.1038/s41467-026-72470-0)
Supplement: Supplementary file 4 — Supplementary Data 2 [file 41467_2026_72470_MOESM4_ESM.xlsx]

## Sheet: Sheet1
Supplementary Data 2. The estimates of genetic variance component were computed by GBLUP, IFAM, and a genomic prediction model that contains multiple random effects (MultiBLUP) using the WTCCC1 dataset.
Trait^1	bd	cad	cd	ht	ra	t1d	t2d
GBLUP	0.1720(0.0016)	0.1162(0.0018)	0.1521(0.0016)	0.1181(0.0022)	0.1405(0.0017)	0.1721(0.0019)	0.1200(0.0016)
IFAM^2	0.1718(0.0017)	0.1103(0.0018)	0.1432(0.0015)	0.1183(0.0023)	0.0993(0.0016)	0.2069(0.0022)	0.1170(0.0015)
MultiMR^3	0.2333(0.0002)	0.2345(0.0002)	0.2300(0.0003)	0.2352(0.0002)	0.2317(0.0003)	0.2333(0.0003)	0.2344(0.0002)
MultiMR-1	0.0032(0.0000)	0.0031(0.0000)	0.0031(0.0000)	0.0031(0.0000)	0.0030(0.0000)	0.0031(0.0000)	0.0031(0.0000)
MultiMR-2	0.0030(0.0000)	0.0029(0.0000)	0.0029(0.0000)	0.0031(0.0000)	0.0031(0.0000)	0.0032(0.0000)	0.0031(0.0000)
MultiMR-3	0.0031(0.0000)	0.0030(0.0000)	0.0031(0.0000)	0.0032(0.0000)	0.0030(0.0000)	0.0031(0.0000)	0.0031(0.0000)
MultiMR-4	0.0032(0.0000)	0.0032(0.0000)	0.0031(0.0000)	0.0030(0.0000)	0.0032(0.0000)	0.0031(0.0000)	0.0033(0.0000)
MultiMR-5	0.0030(0.0000)	0.0030(0.0000)	0.0031(0.0000)	0.0031(0.0000)	0.0029(0.0000)	0.0033(0.0000)	0.0031(0.0000)
MultiMR-6	0.0034(0.0000)	0.0033(0.0000)	0.0032(0.0000)	0.0031(0.0000)	0.0033(0.0000)	0.0031(0.0000)	0.0032(0.0000)
MultiMR-7	0.0030(0.0000)	0.0031(0.0000)	0.0029(0.0000)	0.0032(0.0000)	0.0030(0.0000)	0.0031(0.0000)	0.0031(0.0000)
MultiMR-8	0.0029(0.0000)	0.0032(0.0000)	0.0030(0.0000)	0.0032(0.0000)	0.0031(0.0000)	0.0029(0.0001)	0.0032(0.0000)
MultiMR-9	0.0029(0.0001)	0.0035(0.0000)	0.0033(0.0001)	0.0030(0.0000)	0.0033(0.0000)	0.0033(0.0000)	0.0025(0.0001)
MultiMR-10	0.0032(0.0001)	0.0022(0.0001)	0.0032(0.0001)	0.0034(0.0001)	0.0042(0.0002)	0.0039(0.0001)	0.0028(0.0001)
MultiMR-11	0.0029(0.0001)	0.0029(0.0000)	0.0031(0.0000)	0.0031(0.0000)	0.0029(0.0001)	0.0027(0.0001)	0.0034(0.0000)
MultiMR-12	0.0015(0.0002)	0.0036(0.0002)	0.0028(0.0002)	0.0040(0.0001)	0.0018(0.0002)	0.0030(0.0001)	0.0030(0.0002)
MultiMR-13	0.0036(0.0001)	0.0032(0.0000)	0.0028(0.0000)	0.0032(0.0000)	0.0031(0.0000)	0.0031(0.0000)	0.0033(0.0000)
MultiMR-14	0.0034(0.0001)	0.0030(0.0001)	0.0030(0.0000)	0.0032(0.0001)	0.0028(0.0001)	0.0029(0.0001)	0.0035(0.0001)
MultiMR-15	0.0033(0.0001)	0.0029(0.0000)	0.0029(0.0000)	0.0033(0.0000)	0.0031(0.0001)	0.0031(0.0000)	0.0032(0.0000)
MultiMR-16	0.0046(0.0002)	0.0035(0.0002)	0.0035(0.0002)	0.0021(0.0001)	0.0041(0.0002)	0.0032(0.0001)	0.0036(0.0002)
MultiMR-17	0.0032(0.0000)	0.0031(0.0000)	0.0031(0.0000)	0.0032(0.0000)	0.0031(0.0000)	0.0031(0.0000)	0.0031(0.0000)
MultiMR-18	0.0033(0.0000)	0.0032(0.0000)	0.0029(0.0000)	0.0029(0.0000)	0.0032(0.0000)	0.0031(0.0000)	0.0030(0.0000)
MultiMR-19	0.0034(0.0001)	0.0030(0.0000)	0.0034(0.0001)	0.0032(0.0000)	0.0030(0.0001)	0.0026(0.0000)	0.0033(0.0001)
MultiMR-20	0.0032(0.0001)	0.0031(0.0001)	0.0038(0.0001)	0.0034(0.0001)	0.0026(0.0001)	0.0040(0.0001)	0.0047(0.0001)
MultiMR-21	0.0018(0.0001)	0.0034(0.0001)	0.0029(0.0000)	0.0033(0.0001)	0.0034(0.0001)	0.0032(0.0001)	0.0031(0.0001)
MultiMR-22	0.0042(0.0001)	0.0029(0.0001)	0.0027(0.0001)	0.0027(0.0001)	0.0021(0.0002)	0.0037(0.0001)	0.0032(0.0001)
MultiMR-23	0.0025(0.0002)	0.0019(0.0001)	0.0033(0.0001)	0.0025(0.0001)	0.0022(0.0002)	0.0029(0.0001)	0.0029(0.0001)
MultiMR-24	0.0031(0.0000)	0.0032(0.0000)	0.0030(0.0000)	0.0032(0.0000)	0.0031(0.0000)	0.0031(0.0000)	0.0032(0.0000)
MultiMR-25	0.0030(0.0000)	0.0031(0.0000)	0.0031(0.0000)	0.0031(0.0000)	0.0032(0.0000)	0.0032(0.0000)	0.0030(0.0000)
MultiMR-26	0.0030(0.0000)	0.0032(0.0000)	0.0031(0.0000)	0.0031(0.0000)	0.0032(0.0000)	0.0027(0.0000)	0.0029(0.0000)
MultiMR-27	0.0030(0.0000)	0.0029(0.0000)	0.0030(0.0000)	0.0030(0.0000)	0.0028(0.0001)	0.0032(0.0000)	0.0032(0.0000)
MultiMR-28	0.0027(0.0001)	0.0034(0.0001)	0.0031(0.0000)	0.0034(0.0000)	0.0031(0.0001)	0.0028(0.0000)	0.0029(0.0001)
MultiMR-29	0.0038(0.0001)	0.0024(0.0002)	0.0030(0.0000)	0.0030(0.0000)	0.0033(0.0001)	0.0028(0.0001)	0.0032(0.0001)
MultiMR-30	0.0034(0.0001)	0.0012(0.0002)	0.0034(0.0002)	0.0042(0.0001)	0.0037(0.0003)	0.0019(0.0002)	0.0043(0.0003)
MultiMR-31	0.0030(0.0002)	0.0047(0.0002)	0.0027(0.0002)	0.0019(0.0002)	0.0036(0.0003)	0.0043(0.0002)	0.0018(0.0003)
MultiMR-32	0.0025(0.0001)	0.0023(0.0002)	0.0034(0.0001)	0.0019(0.0001)	0.0036(0.0001)	0.0025(0.0002)	0.0022(0.0001)
MultiMR-33	0.0041(0.0002)	0.0046(0.0002)	0.0032(0.0001)	0.0046(0.0001)	0.0015(0.0002)	0.0038(0.0001)	0.0043(0.0002)
MultiMR-34	0.0030(0.0001)	0.0035(0.0001)	0.0029(0.0000)	0.0036(0.0001)	0.0030(0.0001)	0.0031(0.0000)	0.0030(0.0001)
MultiMR-35	0.0031(0.0002)	0.0018(0.0002)	0.0023(0.0001)	0.0015(0.0002)	0.0035(0.0002)	0.0051(0.0002)	0.0023(0.0001)
MultiMR-36	0.0036(0.0002)	0.0045(0.0002)	0.0030(0.0002)	0.0041(0.0002)	0.0036(0.0003)	0.0011(0.0002)	0.0036(0.0002)
MultiMR-37	0.0032(0.0000)	0.0032(0.0000)	0.0031(0.0000)	0.0033(0.0000)	0.0030(0.0000)	0.0032(0.0000)	0.0033(0.0000)
MultiMR-38	0.0029(0.0001)	0.0031(0.0000)	0.0029(0.0001)	0.0033(0.0000)	0.0035(0.0001)	0.0038(0.0001)	0.0028(0.0001)
MultiMR-39	0.0034(0.0001)	0.0035(0.0001)	0.0028(0.0000)	0.0029(0.0001)	0.0029(0.0001)	0.0025(0.0001)	0.0035(0.0001)
MultiMR-40	0.0031(0.0000)	0.0033(0.0000)	0.0033(0.0000)	0.0032(0.0000)	0.0027(0.0001)	0.0031(0.0000)	0.0032(0.0000)
MultiMR-41	0.0028(0.0001)	0.0025(0.0001)	0.0031(0.0000)	0.0029(0.0000)	0.0036(0.0001)	0.0027(0.0001)	0.0029(0.0001)
MultiMR-42	0.0031(0.0001)	0.0036(0.0001)	0.0030(0.0000)	0.0033(0.0001)	0.0029(0.0001)	0.0031(0.0001)	0.0027(0.0001)
MultiMR-43	0.0031(0.0000)	0.0031(0.0000)	0.0030(0.0000)	0.0031(0.0000)	0.0031(0.0001)	0.0029(0.0000)	0.0031(0.0000)
MultiMR-44	0.0033(0.0000)	0.0033(0.0000)	0.0032(0.0000)	0.0031(0.0000)	0.0029(0.0001)	0.0031(0.0001)	0.0032(0.0000)
MultiMR-45	0.0032(0.0000)	0.0030(0.0000)	0.0031(0.0000)	0.0031(0.0000)	0.0030(0.0000)	0.0029(0.0000)	0.0032(0.0000)
MultiMR-46	0.0029(0.0000)	0.0032(0.0000)	0.0030(0.0000)	0.0031(0.0000)	0.0030(0.0000)	0.0031(0.0000)	0.0029(0.0000)
MultiMR-47	0.0032(0.0000)	0.0030(0.0000)	0.0028(0.0000)	0.0033(0.0000)	0.0034(0.0000)	0.0032(0.0000)	0.0034(0.0000)
MultiMR-48	0.0028(0.0001)	0.0032(0.0000)	0.0030(0.0000)	0.0029(0.0001)	0.0026(0.0001)	0.0029(0.0000)	0.0028(0.0001)
MultiMR-49	0.0021(0.0006)	0.0011(0.0004)	0.0002(0.0001)	0.0054(0.0003)	0.0010(0.0004)	0.0031(0.0005)	0.0055(0.0002)
MultiMR-50	0.0043(0.0006)	0.0049(0.0005)	0.0061(0.0001)	0.0005(0.0003)	0.0049(0.0004)	0.0028(0.0005)	0.0005(0.0002)
MultiMR-51	0.0029(0.0001)	0.0030(0.0000)	0.0030(0.0000)	0.0035(0.0000)	0.0039(0.0001)	0.0032(0.0001)	0.0031(0.0001)
MultiMR-52	0.0035(0.0001)	0.0031(0.0001)	0.0031(0.0000)	0.0028(0.0000)	0.0022(0.0001)	0.0029(0.0001)	0.0033(0.0001)
MultiMR-53	0.0031(0.0000)	0.0031(0.0000)	0.0031(0.0000)	0.0031(0.0000)	0.0030(0.0000)	0.0031(0.0000)	0.0031(0.0000)
MultiMR-54	0.0030(0.0000)	0.0030(0.0000)	0.0030(0.0000)	0.0031(0.0000)	0.0033(0.0000)	0.0031(0.0000)	0.0030(0.0000)
MultiMR-55	0.0037(0.0001)	0.0033(0.0001)	0.0033(0.0001)	0.0037(0.0001)	0.0039(0.0002)	0.0042(0.0001)	0.0030(0.0001)
MultiMR-56	0.0019(0.0002)	0.0035(0.0001)	0.0029(0.0001)	0.0030(0.0001)	0.0024(0.0002)	0.0018(0.0002)	0.0025(0.0002)
MultiMR-57	0.0013(0.0003)	0.0014(0.0002)	0.0013(0.0002)	0.0012(0.0002)	0.0019(0.0003)	0.0055(0.0003)	0.0015(0.0003)
MultiMR-58	0.0049(0.0003)	0.0053(0.0002)	0.0048(0.0002)	0.0053(0.0003)	0.0043(0.0003)	0.0011(0.0002)	0.0047(0.0002)
MultiMR-59	0.0029(0.0001)	0.0032(0.0001)	0.0031(0.0000)	0.0033(0.0000)	0.0031(0.0000)	0.0032(0.0001)	0.0032(0.0000)
MultiMR-60	0.0033(0.0001)	0.0037(0.0001)	0.0033(0.0001)	0.0038(0.0001)	0.0033(0.0001)	0.0027(0.0001)	0.0032(0.0001)
MultiMR-61	0.0034(0.0001)	0.0034(0.0001)	0.0032(0.0001)	0.0034(0.0001)	0.0036(0.0001)	0.0034(0.0001)	0.0029(0.0001)
MultiMR-62	0.0049(0.0002)	0.0033(0.0001)	0.0029(0.0001)	0.0031(0.0001)	0.0038(0.0002)	0.0037(0.0001)	0.0043(0.0002)
MultiMR-63	0.0029(0.0000)	0.0033(0.0000)	0.0030(0.0000)	0.0030(0.0000)	0.0031(0.0000)	0.0029(0.0000)	0.0030(0.0000)
MultiMR-64	0.0034(0.0000)	0.0029(0.0000)	0.0030(0.0000)	0.0034(0.0000)	0.0031(0.0000)	0.0032(0.0000)	0.0034(0.0000)
MultiMR-65	0.0030(0.0000)	0.0031(0.0000)	0.0030(0.0000)	0.0032(0.0000)	0.0031(0.0000)	0.0031(0.0000)	0.0031(0.0000)
MultiMR-66	0.0033(0.0000)	0.0033(0.0000)	0.0032(0.0000)	0.0031(0.0000)	0.0030(0.0000)	0.0034(0.0000)	0.0031(0.0000)
MultiMR-67	0.0031(0.0000)	0.0031(0.0000)	0.0031(0.0000)	0.0031(0.0000)	0.0030(0.0000)	0.0031(0.0000)	0.0030(0.0000)
MultiMR-68	0.0031(0.0000)	0.0031(0.0000)	0.0030(0.0000)	0.0032(0.0000)	0.0033(0.0000)	0.0032(0.0000)	0.0031(0.0000)
MultiMR-69	0.0026(0.0002)	0.0020(0.0002)	0.0030(0.0001)	0.0024(0.0002)	0.0036(0.0002)	0.0038(0.0001)	0.0027(0.0001)
MultiMR-70	0.0036(0.0001)	0.0042(0.0002)	0.0031(0.0001)	0.0037(0.0002)	0.0025(0.0002)	0.0024(0.0001)	0.0035(0.0001)
MultiMR-71	0.0032(0.0000)	0.0033(0.0000)	0.0031(0.0000)	0.0030(0.0000)	0.0029(0.0001)	0.0031(0.0000)	0.0033(0.0000)
MultiMR-72	0.0029(0.0000)	0.0030(0.0000)	0.0030(0.0000)	0.0032(0.0000)	0.0034(0.0001)	0.0031(0.0000)	0.0030(0.0000)
MultiMR-73	0.0030(0.0000)	0.0030(0.0000)	0.0030(0.0000)	0.0031(0.0000)	0.0031(0.0000)	0.0030(0.0000)	0.0030(0.0000)
MultiMR-74	0.0029(0.0000)	0.0032(0.0000)	0.0032(0.0000)	0.0031(0.0000)	0.0028(0.0000)	0.0033(0.0000)	0.0033(0.0000)
MultiMR-75	0.0031(0.0000)	0.0031(0.0000)	0.0031(0.0000)	0.0030(0.0000)	0.0032(0.0000)	0.0033(0.0000)	0.0031(0.0000)
1 BD: bipolar disorder; CAD: coronary artery disease; CD: Crohn’s disease; HT: hypertension; RA: rheumatoid arthritis; T1D: type 1 diabetes; T2D: type 2 diabetes;
2 IFAM: the sum of genetic variance component estimates of optimized random effects in the IFAM model;
3 MultiBLUP: the sum of genetic variance component estimates of many random effects in the MultiBLUP model
