# Supplementary material for: Improving genomic prediction accuracy of complex traits by integrating massive types of functional annotation information
Source: Nat Commun. 2026 Apr 24;17:5686. doi: 10.1038/s41467-026-72470-0 (PMC13319817; doi:10.1038/s41467-026-72470-0)
Supplement: Supplementary file 5 — Supplementary Data 3 [file 41467_2026_72470_MOESM5_ESM.xlsx]

## Sheet: Sheet1
Supplementary Data 3. The average number and proportion of SNPs with distinct functional annotations in the UK Biobank dataset.
Type of annotation	UKB	Type of annotation	UKB
Significant SNPs	6,013(0.55%)	H3K4me3_Trynka	179,617(16.41%)
Ancient_Sequence_Age_Human_Enhancer	10,109(0.92%)	H3K4me3_Trynka.extend.500	314,677(28.74%)
Ancient_Sequence_Age_Human_Enhancer.extend.500	23,597(2.16%)	H3K9ac_peaks_Trynka	55,899(5.11%)
Ancient_Sequence_Age_Human_Promoter	6,051(0.55%)	H3K9ac_Trynka	177,902(16.25%)
Ancient_Sequence_Age_Human_Promoter.extend.500	13,587(1.24%)	H3K9ac_Trynka.extend.500	299,627(27.37%)
BivFlnk	15,525(1.42%)	Human_Enhancer_Villar	46,838(4.28%)
BivFlnk.extend.500	35,519(3.24%)	Human_Enhancer_Villar.extend.500	57,713(5.27%)
Coding_UCSC	36,811(3.36%)	Human_Promoter_Villar_ExAC	3,638(0.33%)
Coding_UCSC.extend.500	115,784(10.58%)	Human_Promoter_Villar_ExAC.extend.500	4,363(0.40%)
Conserved_LindbladToh	58,386(5.33%)	Human_Promoter_Villar	20,444(1.87%)
Conserved_LindbladToh.extend.500	496,882(45.38%)	Human_Promoter_Villar.extend.500	24,564(2.24%)
Conserved_Mammal_phastCons46way	50,996(4.66%)	Intron_UCSC	471,987(43.11%)
Conserved_Mammal_phastCons46way.extend.500	505,028(46.13%)	Intron_UCSC.extend.500	494,380(45.16%)
Conserved_Primate_phastCons46way	45,795(4.18%)	Promoter_UCSC	62,381(5.70%)
Conserved_Primate_phastCons46way.extend.500	290,746(26.56%)	Promoter_UCSC.extend.500	74,799(6.83%)
Conserved_Vertebrate_phastCons46way	59,408(5.43%)	PromoterFlanking_Hoffman	11,353(1.04%)
Conserved_Vertebrate_phastCons46way.extend.500	574,248(52.45%)	PromoterFlanking_Hoffman.extend.500	40,214(3.67%)
CTCF_Hoffman	29,929(2.73%)	Repressed_Hoffman	466,715(42.63%)
CTCF_Hoffman.extend.500	84,005(7.67%)	Repressed_Hoffman.extend.500	748,795(68.39%)
DGF_ENCODE	205,742(18.79%)	SuperEnhancer_Hnisz	214,720(19.61%)
DGF_ENCODE.extend.500	685,083(62.57%)	SuperEnhancer_Hnisz.extend.500	217,968(19.91%)
DHS_peaks_Trynka	186,771(17.06%)	TFBS_ENCODE	186,053(16.99%)
DHS_Trynka	275,845(25.20%)	TFBS_ENCODE.extend.500	437,435(39.95%)
DHS_Trynka.extend.500	664,487(60.69%)	Transcribed_Hoffman	399,242(36.47%)
Enhancer_Andersson	6,006(0.55%)	Transcribed_Hoffman.extend.500	838,769(76.61%)
Enhancer_Andersson.extend.500	24,552(2.24%)	TSS_Hoffman	22,783(2.08%)
Enhancer_Hoffman	59,599(5.44%)	TSS_Hoffman.extend.500	41,981(3.83%)
Enhancer_Hoffman.extend.500	115,415(10.54%)	UTR_3_UCSC	24,265(2.22%)
FetalDHS_Trynka	143,728(13.13%)	UTR_3_UCSC.extend.500	47,755(4.36%)
FetalDHS_Trynka.extend.500	400,530(36.58%)	UTR_5_UCSC	10,134(0.93%)
H3K27ac_Hnisz	496,952(45.39%)	UTR_5_UCSC.extend.500	41,823(3.82%)
H3K27ac_Hnisz.extend.500	530,228(48.43%)	Vahedi_Tcell_SE_500bp	28,196(2.58%)
H3K27ac_PGC2	356,202(32.53%)	Vahedi_Tcell_SE	27,656(2.53%)
H3K27ac_PGC2.extend.500	430,021(39.28%)	Vahedi_Tcell_TE_500bp	32,111(2.93%)
H3K4me1_peaks_Trynka	254,935(23.29%)	Vahedi_Tcell_TE	27,181(2.48%)
H3K4me1_Trynka	595,134(54.36%)	WeakEnhancer_Hoffman	31,514(2.88%)
H3K4me1_Trynka.extend.500	775,122(70.80%)	WeakEnhancer_Hoffman.extend.500	116,120(10.61%)
H3K4me3_peaks_Trynka	57,909(5.29%)
