# Supplementary material for: Improving genomic prediction accuracy of complex traits by integrating massive types of functional annotation information
Source: Nat Commun. 2026 Apr 24;17:5686. doi: 10.1038/s41467-026-72470-0 (PMC13319817; doi:10.1038/s41467-026-72470-0)
Supplement: Supplementary file 8 — Source data file [file 41467_2026_72470_MOESM8_ESM.xlsx]

## Sheet: Fig. 1&Supplementary Tables 1-2
Rank of SNPs
Trait	BD	CAD	CD	HT	RA	T1D	T2D	Mean
Rank 1	-5.49292	-5.53772	-5.31719	-5.51685	-5.26353	-5.06471	-5.53957	-5.39035
Rank 2	-5.62309	-5.99623	-5.65566	-5.87627	-5.6164	-6.00171	-6.02012	-5.82707
Rank 3	-6.3723	-5.79837	-6.04764	-6.27746	-5.97262	-5.99661	-6.07683	-6.07741
Rank 4	-6.22465	-6.07155	-5.82137	-6.17234	-5.9817	-6.03212	-5.75861	-6.00891
Rank 5	-5.87352	-6.15618	-6.19039	-6.45176	NA	-6.68944	-6.42462	-6.29765
Rank 6	-6.36475	-6.7511	NA	-6.30666	-5.89557	NA	NA	-6.32952
Rank 7	-6.34405	NA	-7.12123	-6.25432	-6.09888	-6.08544	-6.54282	-6.40779
Annotation Type of SNPs
Traits	Dnase peak	TF binding	matched Dnase Footprint	motif	Dnase Footprint	eQTL	matched TF motif	Mean
BD	-6.00389	-6.07132	-6.43554	-6.25166	-5.98779	-6.23937	-5.94316	-6.13325
CAD	-6.1361	-6.05189	-6.62386	-6.54152	-6.93783	-6.2009	-6.1764	-6.38121
CD	-6.1346	-5.9932	-5.50962	NA	-5.96304	-5.50512	-5.13632	-5.70698
HT	-6.18846	-6.32371	-5.81822	-6.25722	-6.41996	-5.9261	-6.90015	-6.26198
RA	NA	-6.08429	-4.90488	-6.21862	-5.84285	-5.29727	-5.1204	-5.57805
T1D	-6.20507	-6.24673	-4.99202	NA	-5.81366	-5.18715	-5.13048	-5.59585
T2D	-6.02134	-6.23881	NA	-7.51903	-5.7915	-5.70891	-5.2771	-6.09278

## Sheet: Fig. 2&Supplementary Table 3
Model	Trait	Accuracy
IFAM	BD	0.631029
IFAM	BD	0.648081
IFAM	BD	0.639081
IFAM	BD	0.635158
IFAM	BD	0.651797
IFAM	BD	0.633263
IFAM	BD	0.628673
IFAM	BD	0.661999
IFAM	BD	0.673982
IFAM	BD	0.663703
IFAM	BD	0.660614
IFAM	BD	0.648169
IFAM	BD	0.639377
IFAM	BD	0.633945
IFAM	BD	0.652526
IFAM	BD	0.650301
IFAM	BD	0.649191
IFAM	BD	0.632988
IFAM	BD	0.63472
IFAM	BD	0.663522
IFAM	CAD	0.599112
IFAM	CAD	0.595643
IFAM	CAD	0.601957
IFAM	CAD	0.608032
IFAM	CAD	0.615813
IFAM	CAD	0.598119
IFAM	CAD	0.607312
IFAM	CAD	0.596893
IFAM	CAD	0.619288
IFAM	CAD	0.625806
IFAM	CAD	0.605782
IFAM	CAD	0.611224
IFAM	CAD	0.62899
IFAM	CAD	0.59748
IFAM	CAD	0.581398
IFAM	CAD	0.589819
IFAM	CAD	0.606006
IFAM	CAD	0.602716
IFAM	CAD	0.617899
IFAM	CAD	0.597637
IFAM	CD	0.694448
IFAM	CD	0.657294
IFAM	CD	0.630008
IFAM	CD	0.664869
IFAM	CD	0.675169
IFAM	CD	0.681439
IFAM	CD	0.683078
IFAM	CD	0.67178
IFAM	CD	0.672068
IFAM	CD	0.695775
IFAM	CD	0.66028
IFAM	CD	0.684992
IFAM	CD	0.663227
IFAM	CD	0.689868
IFAM	CD	0.702504
IFAM	CD	0.652632
IFAM	CD	0.674868
IFAM	CD	0.682345
IFAM	CD	0.686855
IFAM	CD	0.691856
IFAM	HT	0.611602
IFAM	HT	0.613211
IFAM	HT	0.602481
IFAM	HT	0.617526
IFAM	HT	0.578328
IFAM	HT	0.589259
IFAM	HT	0.611028
IFAM	HT	0.59464
IFAM	HT	0.600739
IFAM	HT	0.590722
IFAM	HT	0.594687
IFAM	HT	0.573427
IFAM	HT	0.605303
IFAM	HT	0.599693
IFAM	HT	0.587496
IFAM	HT	0.59186
IFAM	HT	0.569079
IFAM	HT	0.604862
IFAM	HT	0.574212
IFAM	HT	0.592215
IFAM	RA	0.724561
IFAM	RA	0.709592
IFAM	RA	0.698457
IFAM	RA	0.703684
IFAM	RA	0.724457
IFAM	RA	0.734296
IFAM	RA	0.718817
IFAM	RA	0.742758
IFAM	RA	0.712132
IFAM	RA	0.722329
IFAM	RA	0.753323
IFAM	RA	0.716253
IFAM	RA	0.729216
IFAM	RA	0.700108
IFAM	RA	0.716241
IFAM	RA	0.726594
IFAM	RA	0.73539
IFAM	RA	0.70985
IFAM	RA	0.720122
IFAM	RA	0.731362
IFAM	T1D	0.856675
IFAM	T1D	0.853177
IFAM	T1D	0.871451
IFAM	T1D	0.883402
IFAM	T1D	0.87171
IFAM	T1D	0.873057
IFAM	T1D	0.856918
IFAM	T1D	0.887096
IFAM	T1D	0.868641
IFAM	T1D	0.893447
IFAM	T1D	0.871646
IFAM	T1D	0.865439
IFAM	T1D	0.875906
IFAM	T1D	0.870753
IFAM	T1D	0.860123
IFAM	T1D	0.872077
IFAM	T1D	0.86326
IFAM	T1D	0.865579
IFAM	T1D	0.880027
IFAM	T1D	0.857139
IFAM	T2D	0.63684
IFAM	T2D	0.596406
IFAM	T2D	0.596709
IFAM	T2D	0.604708
IFAM	T2D	0.612646
IFAM	T2D	0.630218
IFAM	T2D	0.633855
IFAM	T2D	0.596769
IFAM	T2D	0.611012
IFAM	T2D	0.604806
IFAM	T2D	0.624117
IFAM	T2D	0.606595
IFAM	T2D	0.624446
IFAM	T2D	0.61362
IFAM	T2D	0.622402
IFAM	T2D	0.623074
IFAM	T2D	0.624676
IFAM	T2D	0.617935
IFAM	T2D	0.623707
IFAM	T2D	0.606556
IFAM_LDSC	BD	0.631029
IFAM_LDSC	BD	0.645946
IFAM_LDSC	BD	0.639081
IFAM_LDSC	BD	0.651475
IFAM_LDSC	BD	0.6396
IFAM_LDSC	BD	0.628416
IFAM_LDSC	BD	0.626908
IFAM_LDSC	BD	0.661154
IFAM_LDSC	BD	0.674457
IFAM_LDSC	BD	0.663873
IFAM_LDSC	BD	0.660735
IFAM_LDSC	BD	0.645951
IFAM_LDSC	BD	0.638651
IFAM_LDSC	BD	0.631923
IFAM_LDSC	BD	0.652526
IFAM_LDSC	BD	0.650301
IFAM_LDSC	BD	0.650131
IFAM_LDSC	BD	0.633936
IFAM_LDSC	BD	0.643355
IFAM_LDSC	BD	0.660368
IFAM_LDSC	CAD	0.594114
IFAM_LDSC	CAD	0.591193
IFAM_LDSC	CAD	0.599309
IFAM_LDSC	CAD	0.60507
IFAM_LDSC	CAD	0.612638
IFAM_LDSC	CAD	0.598739
IFAM_LDSC	CAD	0.602855
IFAM_LDSC	CAD	0.590344
IFAM_LDSC	CAD	0.611499
IFAM_LDSC	CAD	0.625071
IFAM_LDSC	CAD	0.601202
IFAM_LDSC	CAD	0.609758
IFAM_LDSC	CAD	0.622488
IFAM_LDSC	CAD	0.598074
IFAM_LDSC	CAD	0.578393
IFAM_LDSC	CAD	0.589105
IFAM_LDSC	CAD	0.599751
IFAM_LDSC	CAD	0.600193
IFAM_LDSC	CAD	0.618513
IFAM_LDSC	CAD	0.593246
IFAM_LDSC	CD	0.69475
IFAM_LDSC	CD	0.657797
IFAM_LDSC	CD	0.640175
IFAM_LDSC	CD	0.664068
IFAM_LDSC	CD	0.675405
IFAM_LDSC	CD	0.68141
IFAM_LDSC	CD	0.674853
IFAM_LDSC	CD	0.668412
IFAM_LDSC	CD	0.672033
IFAM_LDSC	CD	0.695531
IFAM_LDSC	CD	0.664241
IFAM_LDSC	CD	0.686996
IFAM_LDSC	CD	0.661031
IFAM_LDSC	CD	0.685598
IFAM_LDSC	CD	0.702509
IFAM_LDSC	CD	0.658253
IFAM_LDSC	CD	0.667052
IFAM_LDSC	CD	0.683969
IFAM_LDSC	CD	0.684538
IFAM_LDSC	CD	0.692783
IFAM_LDSC	HT	0.610732
IFAM_LDSC	HT	0.613211
IFAM_LDSC	HT	0.596815
IFAM_LDSC	HT	0.617526
IFAM_LDSC	HT	0.578267
IFAM_LDSC	HT	0.587725
IFAM_LDSC	HT	0.611028
IFAM_LDSC	HT	0.59464
IFAM_LDSC	HT	0.597588
IFAM_LDSC	HT	0.588891
IFAM_LDSC	HT	0.595198
IFAM_LDSC	HT	0.573427
IFAM_LDSC	HT	0.602262
IFAM_LDSC	HT	0.603382
IFAM_LDSC	HT	0.59194
IFAM_LDSC	HT	0.591426
IFAM_LDSC	HT	0.570733
IFAM_LDSC	HT	0.599211
IFAM_LDSC	HT	0.575166
IFAM_LDSC	HT	0.590078
IFAM_LDSC	RA	0.724515
IFAM_LDSC	RA	0.709912
IFAM_LDSC	RA	0.698517
IFAM_LDSC	RA	0.703467
IFAM_LDSC	RA	0.724082
IFAM_LDSC	RA	0.734109
IFAM_LDSC	RA	0.718827
IFAM_LDSC	RA	0.743076
IFAM_LDSC	RA	0.712008
IFAM_LDSC	RA	0.722002
IFAM_LDSC	RA	0.753259
IFAM_LDSC	RA	0.716372
IFAM_LDSC	RA	0.729212
IFAM_LDSC	RA	0.700044
IFAM_LDSC	RA	0.716423
IFAM_LDSC	RA	0.726379
IFAM_LDSC	RA	0.735194
IFAM_LDSC	RA	0.710114
IFAM_LDSC	RA	0.720182
IFAM_LDSC	RA	0.731284
IFAM_LDSC	T1D	0.856771
IFAM_LDSC	T1D	0.853138
IFAM_LDSC	T1D	0.871469
IFAM_LDSC	T1D	0.883635
IFAM_LDSC	T1D	0.871736
IFAM_LDSC	T1D	0.872942
IFAM_LDSC	T1D	0.856989
IFAM_LDSC	T1D	0.8871
IFAM_LDSC	T1D	0.868685
IFAM_LDSC	T1D	0.893647
IFAM_LDSC	T1D	0.871936
IFAM_LDSC	T1D	0.864961
IFAM_LDSC	T1D	0.87591
IFAM_LDSC	T1D	0.871176
IFAM_LDSC	T1D	0.860249
IFAM_LDSC	T1D	0.872219
IFAM_LDSC	T1D	0.863307
IFAM_LDSC	T1D	0.865596
IFAM_LDSC	T1D	0.880045
IFAM_LDSC	T1D	0.857201
IFAM_LDSC	T2D	0.634377
IFAM_LDSC	T2D	0.595967
IFAM_LDSC	T2D	0.596164
IFAM_LDSC	T2D	0.602668
IFAM_LDSC	T2D	0.610608
IFAM_LDSC	T2D	0.621257
IFAM_LDSC	T2D	0.631161
IFAM_LDSC	T2D	0.595863
IFAM_LDSC	T2D	0.61034
IFAM_LDSC	T2D	0.603288
IFAM_LDSC	T2D	0.62116
IFAM_LDSC	T2D	0.606263
IFAM_LDSC	T2D	0.621273
IFAM_LDSC	T2D	0.609983
IFAM_LDSC	T2D	0.622915
IFAM_LDSC	T2D	0.628879
IFAM_LDSC	T2D	0.624058
IFAM_LDSC	T2D	0.617516
IFAM_LDSC	T2D	0.623305
IFAM_LDSC	T2D	0.608218
GBLUP	BD	0.631029
GBLUP	BD	0.645847
GBLUP	BD	0.639081
GBLUP	BD	0.651475
GBLUP	BD	0.651503
GBLUP	BD	0.628416
GBLUP	BD	0.626908
GBLUP	BD	0.659921
GBLUP	BD	0.674457
GBLUP	BD	0.663703
GBLUP	BD	0.660614
GBLUP	BD	0.645951
GBLUP	BD	0.642163
GBLUP	BD	0.632696
GBLUP	BD	0.652526
GBLUP	BD	0.650301
GBLUP	BD	0.650131
GBLUP	BD	0.633936
GBLUP	BD	0.643355
GBLUP	BD	0.663522
GBLUP	CAD	0.586184
GBLUP	CAD	0.57859
GBLUP	CAD	0.579654
GBLUP	CAD	0.582037
GBLUP	CAD	0.586502
GBLUP	CAD	0.584126
GBLUP	CAD	0.580507
GBLUP	CAD	0.592919
GBLUP	CAD	0.58348
GBLUP	CAD	0.604031
GBLUP	CAD	0.59903
GBLUP	CAD	0.597544
GBLUP	CAD	0.613458
GBLUP	CAD	0.570496
GBLUP	CAD	0.559608
GBLUP	CAD	0.587237
GBLUP	CAD	0.56649
GBLUP	CAD	0.582688
GBLUP	CAD	0.581239
GBLUP	CAD	0.573471
GBLUP	CD	0.649013
GBLUP	CD	0.640731
GBLUP	CD	0.611274
GBLUP	CD	0.603781
GBLUP	CD	0.617406
GBLUP	CD	0.627418
GBLUP	CD	0.641118
GBLUP	CD	0.634489
GBLUP	CD	0.627777
GBLUP	CD	0.657554
GBLUP	CD	0.641286
GBLUP	CD	0.642319
GBLUP	CD	0.608162
GBLUP	CD	0.635772
GBLUP	CD	0.652134
GBLUP	CD	0.620935
GBLUP	CD	0.63032
GBLUP	CD	0.640517
GBLUP	CD	0.629648
GBLUP	CD	0.633192
GBLUP	HT	0.610732
GBLUP	HT	0.613211
GBLUP	HT	0.608365
GBLUP	HT	0.617526
GBLUP	HT	0.578267
GBLUP	HT	0.587725
GBLUP	HT	0.611028
GBLUP	HT	0.59464
GBLUP	HT	0.597588
GBLUP	HT	0.588895
GBLUP	HT	0.594687
GBLUP	HT	0.573427
GBLUP	HT	0.602259
GBLUP	HT	0.603382
GBLUP	HT	0.5825
GBLUP	HT	0.591426
GBLUP	HT	0.572008
GBLUP	HT	0.602019
GBLUP	HT	0.574641
GBLUP	HT	0.590078
GBLUP	RA	0.598042
GBLUP	RA	0.601745
GBLUP	RA	0.602196
GBLUP	RA	0.582324
GBLUP	RA	0.600724
GBLUP	RA	0.618649
GBLUP	RA	0.615164
GBLUP	RA	0.633074
GBLUP	RA	0.617056
GBLUP	RA	0.624191
GBLUP	RA	0.61493
GBLUP	RA	0.606161
GBLUP	RA	0.6249
GBLUP	RA	0.586507
GBLUP	RA	0.599377
GBLUP	RA	0.626832
GBLUP	RA	0.628693
GBLUP	RA	0.610544
GBLUP	RA	0.626019
GBLUP	RA	0.608842
GBLUP	T1D	0.653449
GBLUP	T1D	0.65946
GBLUP	T1D	0.658247
GBLUP	T1D	0.672778
GBLUP	T1D	0.647208
GBLUP	T1D	0.651317
GBLUP	T1D	0.699186
GBLUP	T1D	0.638896
GBLUP	T1D	0.654676
GBLUP	T1D	0.641072
GBLUP	T1D	0.675084
GBLUP	T1D	0.654018
GBLUP	T1D	0.656797
GBLUP	T1D	0.668161
GBLUP	T1D	0.631165
GBLUP	T1D	0.652099
GBLUP	T1D	0.661861
GBLUP	T1D	0.629447
GBLUP	T1D	0.648029
GBLUP	T1D	0.630055
GBLUP	T2D	0.609745
GBLUP	T2D	0.583428
GBLUP	T2D	0.577456
GBLUP	T2D	0.582408
GBLUP	T2D	0.599216
GBLUP	T2D	0.605825
GBLUP	T2D	0.601979
GBLUP	T2D	0.600831
GBLUP	T2D	0.589245
GBLUP	T2D	0.586478
GBLUP	T2D	0.614227
GBLUP	T2D	0.594716
GBLUP	T2D	0.597824
GBLUP	T2D	0.598013
GBLUP	T2D	0.600561
GBLUP	T2D	0.605413
GBLUP	T2D	0.599695
GBLUP	T2D	0.611069
GBLUP	T2D	0.596956
GBLUP	T2D	0.579967
BayesR	BD	0.642066
BayesR	BD	0.656575
BayesR	BD	0.633523
BayesR	BD	0.662638
BayesR	BD	0.676403
BayesR	BD	0.623688
BayesR	BD	0.625605
BayesR	BD	0.649957
BayesR	BD	0.675687
BayesR	BD	0.658996
BayesR	BD	0.673011
BayesR	BD	0.649856
BayesR	BD	0.657133
BayesR	BD	0.643606
BayesR	BD	0.657214
BayesR	BD	0.669997
BayesR	BD	0.657943
BayesR	BD	0.629499
BayesR	BD	0.643655
BayesR	BD	0.66978
BayesR	CAD	0.598237
BayesR	CAD	0.586439
BayesR	CAD	0.58498
BayesR	CAD	0.59301
BayesR	CAD	0.604557
BayesR	CAD	0.59078
BayesR	CAD	0.598227
BayesR	CAD	0.587251
BayesR	CAD	0.617645
BayesR	CAD	0.613502
BayesR	CAD	0.601092
BayesR	CAD	0.617515
BayesR	CAD	0.614299
BayesR	CAD	0.59978
BayesR	CAD	0.584473
BayesR	CAD	0.574582
BayesR	CAD	0.595393
BayesR	CAD	0.584026
BayesR	CAD	0.602047
BayesR	CAD	0.601193
BayesR	CD	0.674432
BayesR	CD	0.679236
BayesR	CD	0.671314
BayesR	CD	0.655698
BayesR	CD	0.654802
BayesR	CD	0.666867
BayesR	CD	0.671971
BayesR	CD	0.65721
BayesR	CD	0.663072
BayesR	CD	0.684169
BayesR	CD	0.668212
BayesR	CD	0.676759
BayesR	CD	0.65337
BayesR	CD	0.674418
BayesR	CD	0.684294
BayesR	CD	0.661502
BayesR	CD	0.675209
BayesR	CD	0.66968
BayesR	CD	0.683822
BayesR	CD	0.690775
BayesR	HT	0.598733
BayesR	HT	0.606157
BayesR	HT	0.595838
BayesR	HT	0.627503
BayesR	HT	0.593773
BayesR	HT	0.585811
BayesR	HT	0.604707
BayesR	HT	0.586994
BayesR	HT	0.591578
BayesR	HT	0.594763
BayesR	HT	0.602447
BayesR	HT	0.572639
BayesR	HT	0.603964
BayesR	HT	0.595045
BayesR	HT	0.57399
BayesR	HT	0.588306
BayesR	HT	0.566002
BayesR	HT	0.618749
BayesR	HT	0.574056
BayesR	HT	0.582497
BayesR	RA	0.725667
BayesR	RA	0.698363
BayesR	RA	0.700502
BayesR	RA	0.694584
BayesR	RA	0.723738
BayesR	RA	0.71477
BayesR	RA	0.709298
BayesR	RA	0.736189
BayesR	RA	0.715351
BayesR	RA	0.722569
BayesR	RA	0.756741
BayesR	RA	0.703986
BayesR	RA	0.730186
BayesR	RA	0.699697
BayesR	RA	0.72215
BayesR	RA	0.712604
BayesR	RA	0.721731
BayesR	RA	0.700412
BayesR	RA	0.714082
BayesR	RA	0.702318
BayesR	T1D	0.854133
BayesR	T1D	0.856376
BayesR	T1D	0.851791
BayesR	T1D	0.859278
BayesR	T1D	0.871425
BayesR	T1D	0.863668
BayesR	T1D	0.857002
BayesR	T1D	0.873226
BayesR	T1D	0.862111
BayesR	T1D	0.882358
BayesR	T1D	0.861647
BayesR	T1D	0.856827
BayesR	T1D	0.866595
BayesR	T1D	0.860783
BayesR	T1D	0.861204
BayesR	T1D	0.860775
BayesR	T1D	0.850388
BayesR	T1D	0.849157
BayesR	T1D	0.873502
BayesR	T1D	0.863179
BayesR	T2D	0.638677
BayesR	T2D	0.60512
BayesR	T2D	0.599158
BayesR	T2D	0.597245
BayesR	T2D	0.620971
BayesR	T2D	0.635582
BayesR	T2D	0.629799
BayesR	T2D	0.593276
BayesR	T2D	0.604033
BayesR	T2D	0.605592
BayesR	T2D	0.62389
BayesR	T2D	0.613409
BayesR	T2D	0.631554
BayesR	T2D	0.626704
BayesR	T2D	0.63535
BayesR	T2D	0.615331
BayesR	T2D	0.625051
BayesR	T2D	0.62357
BayesR	T2D	0.626187
BayesR	T2D	0.607015
Adaptive MultiBLUP	BD	0.649578
Adaptive MultiBLUP	BD	0.663277
Adaptive MultiBLUP	BD	0.505688
Adaptive MultiBLUP	BD	0.676329
Adaptive MultiBLUP	BD	0.665711
Adaptive MultiBLUP	BD	0.656174
Adaptive MultiBLUP	BD	0.588192
Adaptive MultiBLUP	BD	0.672
Adaptive MultiBLUP	BD	0.68297
Adaptive MultiBLUP	BD	0.666089
Adaptive MultiBLUP	BD	0.687801
Adaptive MultiBLUP	BD	0.661143
Adaptive MultiBLUP	BD	0.622528
Adaptive MultiBLUP	BD	0.650639
Adaptive MultiBLUP	BD	0.676366
Adaptive MultiBLUP	BD	0.672516
Adaptive MultiBLUP	BD	0.669838
Adaptive MultiBLUP	BD	0.655637
Adaptive MultiBLUP	BD	0.664258
Adaptive MultiBLUP	BD	0.672282
Adaptive MultiBLUP	CAD	0.616381
Adaptive MultiBLUP	CAD	0.541909
Adaptive MultiBLUP	CAD	0.644452
Adaptive MultiBLUP	CAD	0.572654
Adaptive MultiBLUP	CAD	0.635184
Adaptive MultiBLUP	CAD	0.64996
Adaptive MultiBLUP	CAD	0.614241
Adaptive MultiBLUP	CAD	0.634553
Adaptive MultiBLUP	CAD	0.53022
Adaptive MultiBLUP	CAD	0.622151
Adaptive MultiBLUP	CAD	0.520378
Adaptive MultiBLUP	CAD	0.535754
Adaptive MultiBLUP	CAD	0.651801
Adaptive MultiBLUP	CAD	0.617844
Adaptive MultiBLUP	CAD	0.599514
Adaptive MultiBLUP	CAD	0.62462
Adaptive MultiBLUP	CAD	0.588979
Adaptive MultiBLUP	CAD	0.501423
Adaptive MultiBLUP	CAD	0.61203
Adaptive MultiBLUP	CAD	0.533708
Adaptive MultiBLUP	CD	0.688377
Adaptive MultiBLUP	CD	0.598571
Adaptive MultiBLUP	CD	0.512753
Adaptive MultiBLUP	CD	0.59828
Adaptive MultiBLUP	CD	0.664608
Adaptive MultiBLUP	CD	0.657457
Adaptive MultiBLUP	CD	0.654028
Adaptive MultiBLUP	CD	0.544492
Adaptive MultiBLUP	CD	0.637307
Adaptive MultiBLUP	CD	0.604264
Adaptive MultiBLUP	CD	0.662009
Adaptive MultiBLUP	CD	0.65138
Adaptive MultiBLUP	CD	0.607867
Adaptive MultiBLUP	CD	0.672143
Adaptive MultiBLUP	CD	0.69172
Adaptive MultiBLUP	CD	0.559261
Adaptive MultiBLUP	CD	0.53741
Adaptive MultiBLUP	CD	0.547248
Adaptive MultiBLUP	CD	0.532008
Adaptive MultiBLUP	CD	0.583685
Adaptive MultiBLUP	HT	0.624363
Adaptive MultiBLUP	HT	0.646991
Adaptive MultiBLUP	HT	0.594824
Adaptive MultiBLUP	HT	0.628356
Adaptive MultiBLUP	HT	0.60206
Adaptive MultiBLUP	HT	0.498359
Adaptive MultiBLUP	HT	0.630807
Adaptive MultiBLUP	HT	0.634835
Adaptive MultiBLUP	HT	0.624613
Adaptive MultiBLUP	HT	0.63615
Adaptive MultiBLUP	HT	0.61153
Adaptive MultiBLUP	HT	0.609696
Adaptive MultiBLUP	HT	0.627284
Adaptive MultiBLUP	HT	0.637575
Adaptive MultiBLUP	HT	0.607531
Adaptive MultiBLUP	HT	0.608596
Adaptive MultiBLUP	HT	0.582378
Adaptive MultiBLUP	HT	0.633741
Adaptive MultiBLUP	HT	0.622246
Adaptive MultiBLUP	HT	0.639647
Adaptive MultiBLUP	RA	0.726406
Adaptive MultiBLUP	RA	0.71383
Adaptive MultiBLUP	RA	0.699193
Adaptive MultiBLUP	RA	0.705386
Adaptive MultiBLUP	RA	0.720531
Adaptive MultiBLUP	RA	0.726413
Adaptive MultiBLUP	RA	0.719492
Adaptive MultiBLUP	RA	0.739978
Adaptive MultiBLUP	RA	0.713283
Adaptive MultiBLUP	RA	0.715254
Adaptive MultiBLUP	RA	0.75532
Adaptive MultiBLUP	RA	0.710727
Adaptive MultiBLUP	RA	0.731288
Adaptive MultiBLUP	RA	0.698129
Adaptive MultiBLUP	RA	0.713889
Adaptive MultiBLUP	RA	0.722325
Adaptive MultiBLUP	RA	0.728146
Adaptive MultiBLUP	RA	0.714601
Adaptive MultiBLUP	RA	0.722014
Adaptive MultiBLUP	RA	0.719246
Adaptive MultiBLUP	T1D	0.857475
Adaptive MultiBLUP	T1D	0.850893
Adaptive MultiBLUP	T1D	0.862815
Adaptive MultiBLUP	T1D	0.875682
Adaptive MultiBLUP	T1D	0.866112
Adaptive MultiBLUP	T1D	0.864806
Adaptive MultiBLUP	T1D	0.84665
Adaptive MultiBLUP	T1D	0.873884
Adaptive MultiBLUP	T1D	0.853764
Adaptive MultiBLUP	T1D	0.882788
Adaptive MultiBLUP	T1D	0.85819
Adaptive MultiBLUP	T1D	0.857108
Adaptive MultiBLUP	T1D	0.860821
Adaptive MultiBLUP	T1D	0.865298
Adaptive MultiBLUP	T1D	0.858692
Adaptive MultiBLUP	T1D	0.865494
Adaptive MultiBLUP	T1D	0.850582
Adaptive MultiBLUP	T1D	0.861739
Adaptive MultiBLUP	T1D	0.864663
Adaptive MultiBLUP	T1D	0.854633
Adaptive MultiBLUP	T2D	0.622914
Adaptive MultiBLUP	T2D	0.508772
Adaptive MultiBLUP	T2D	0.643159
Adaptive MultiBLUP	T2D	0.558809
Adaptive MultiBLUP	T2D	0.629217
Adaptive MultiBLUP	T2D	0.609742
Adaptive MultiBLUP	T2D	0.637046
Adaptive MultiBLUP	T2D	0.541759
Adaptive MultiBLUP	T2D	0.59466
Adaptive MultiBLUP	T2D	0.600637
Adaptive MultiBLUP	T2D	0.636242
Adaptive MultiBLUP	T2D	0.56946
Adaptive MultiBLUP	T2D	0.651852
Adaptive MultiBLUP	T2D	0.631833
Adaptive MultiBLUP	T2D	0.576666
Adaptive MultiBLUP	T2D	0.628646
Adaptive MultiBLUP	T2D	0.629614
Adaptive MultiBLUP	T2D	0.638881
Adaptive MultiBLUP	T2D	0.646068
Adaptive MultiBLUP	T2D	0.619436
IFAM_PA	BD	0.634101
IFAM_PA	BD	0.62852
IFAM_PA	BD	0.640392
IFAM_PA	BD	0.651387
IFAM_PA	BD	0.651147
IFAM_PA	BD	0.627256
IFAM_PA	BD	0.623291
IFAM_PA	BD	0.662488
IFAM_PA	BD	0.67202
IFAM_PA	BD	0.664793
IFAM_PA	BD	0.664746
IFAM_PA	BD	0.645951
IFAM_PA	BD	0.640053
IFAM_PA	BD	0.629115
IFAM_PA	BD	0.649463
IFAM_PA	BD	0.649708
IFAM_PA	BD	0.642382
IFAM_PA	BD	0.626201
IFAM_PA	BD	0.642386
IFAM_PA	BD	0.664116
IFAM_PA	CAD	0.586184
IFAM_PA	CAD	0.574253
IFAM_PA	CAD	0.577009
IFAM_PA	CAD	0.582553
IFAM_PA	CAD	0.583978
IFAM_PA	CAD	0.581869
IFAM_PA	CAD	0.580127
IFAM_PA	CAD	0.592919
IFAM_PA	CAD	0.583844
IFAM_PA	CAD	0.604231
IFAM_PA	CAD	0.59903
IFAM_PA	CAD	0.59731
IFAM_PA	CAD	0.613671
IFAM_PA	CAD	0.565781
IFAM_PA	CAD	0.562052
IFAM_PA	CAD	0.587237
IFAM_PA	CAD	0.570725
IFAM_PA	CAD	0.578329
IFAM_PA	CAD	0.57905
IFAM_PA	CAD	0.573257
IFAM_PA	CD	0.645942
IFAM_PA	CD	0.640731
IFAM_PA	CD	0.611322
IFAM_PA	CD	0.600397
IFAM_PA	CD	0.617952
IFAM_PA	CD	0.62206
IFAM_PA	CD	0.641975
IFAM_PA	CD	0.634571
IFAM_PA	CD	0.627777
IFAM_PA	CD	0.657554
IFAM_PA	CD	0.644225
IFAM_PA	CD	0.642993
IFAM_PA	CD	0.607122
IFAM_PA	CD	0.635772
IFAM_PA	CD	0.652134
IFAM_PA	CD	0.620473
IFAM_PA	CD	0.631545
IFAM_PA	CD	0.642905
IFAM_PA	CD	0.628852
IFAM_PA	CD	0.631551
IFAM_PA	HT	0.601958
IFAM_PA	HT	0.614167
IFAM_PA	HT	0.597452
IFAM_PA	HT	0.617526
IFAM_PA	HT	0.57577
IFAM_PA	HT	0.585432
IFAM_PA	HT	0.612767
IFAM_PA	HT	0.587952
IFAM_PA	HT	0.586446
IFAM_PA	HT	0.585459
IFAM_PA	HT	0.59244
IFAM_PA	HT	0.574624
IFAM_PA	HT	0.604623
IFAM_PA	HT	0.601165
IFAM_PA	HT	0.582451
IFAM_PA	HT	0.595261
IFAM_PA	HT	0.56973
IFAM_PA	HT	0.603077
IFAM_PA	HT	0.571589
IFAM_PA	HT	0.585599
IFAM_PA	RA	0.598042
IFAM_PA	RA	0.601745
IFAM_PA	RA	0.596569
IFAM_PA	RA	0.580017
IFAM_PA	RA	0.596594
IFAM_PA	RA	0.622556
IFAM_PA	RA	0.615164
IFAM_PA	RA	0.624966
IFAM_PA	RA	0.617056
IFAM_PA	RA	0.624191
IFAM_PA	RA	0.61493
IFAM_PA	RA	0.606161
IFAM_PA	RA	0.622056
IFAM_PA	RA	0.583867
IFAM_PA	RA	0.599377
IFAM_PA	RA	0.622783
IFAM_PA	RA	0.6313
IFAM_PA	RA	0.606897
IFAM_PA	RA	0.626019
IFAM_PA	RA	0.608842
IFAM_PA	T1D	0.655715
IFAM_PA	T1D	0.666311
IFAM_PA	T1D	0.657798
IFAM_PA	T1D	0.672778
IFAM_PA	T1D	0.647208
IFAM_PA	T1D	0.651317
IFAM_PA	T1D	0.699186
IFAM_PA	T1D	0.635825
IFAM_PA	T1D	0.654244
IFAM_PA	T1D	0.648253
IFAM_PA	T1D	0.675084
IFAM_PA	T1D	0.654018
IFAM_PA	T1D	0.655618
IFAM_PA	T1D	0.67075
IFAM_PA	T1D	0.631165
IFAM_PA	T1D	0.654161
IFAM_PA	T1D	0.661863
IFAM_PA	T1D	0.629447
IFAM_PA	T1D	0.648029
IFAM_PA	T1D	0.630055
IFAM_PA	T2D	0.609745
IFAM_PA	T2D	0.583406
IFAM_PA	T2D	0.577456
IFAM_PA	T2D	0.582406
IFAM_PA	T2D	0.599214
IFAM_PA	T2D	0.605822
IFAM_PA	T2D	0.601979
IFAM_PA	T2D	0.600831
IFAM_PA	T2D	0.589245
IFAM_PA	T2D	0.580887
IFAM_PA	T2D	0.614227
IFAM_PA	T2D	0.586958
IFAM_PA	T2D	0.597338
IFAM_PA	T2D	0.598013
IFAM_PA	T2D	0.600561
IFAM_PA	T2D	0.605413
IFAM_PA	T2D	0.599695
IFAM_PA	T2D	0.608301
IFAM_PA	T2D	0.596956
IFAM_PA	T2D	0.579967
BayesRC	BD	0.53198
BayesRC	BD	0.538241
BayesRC	BD	0.54356
BayesRC	BD	0.545897
BayesRC	BD	0.538759
BayesRC	BD	0.50741
BayesRC	BD	0.540326
BayesRC	BD	0.488533
BayesRC	BD	0.530432
BayesRC	BD	0.529838
BayesRC	BD	0.542695
BayesRC	BD	0.499756
BayesRC	BD	0.528393
BayesRC	BD	0.521534
BayesRC	BD	0.521312
BayesRC	BD	0.56591
BayesRC	BD	0.513462
BayesRC	BD	0.500229
BayesRC	BD	0.529209
BayesRC	BD	0.504438
BayesRC	CAD	0.495428
BayesRC	CAD	0.52266
BayesRC	CAD	0.494542
BayesRC	CAD	0.502313
BayesRC	CAD	0.513271
BayesRC	CAD	0.508568
BayesRC	CAD	0.522663
BayesRC	CAD	0.534465
BayesRC	CAD	0.541246
BayesRC	CAD	0.520087
BayesRC	CAD	0.510261
BayesRC	CAD	0.495804
BayesRC	CAD	0.531212
BayesRC	CAD	0.519986
BayesRC	CAD	0.514962
BayesRC	CAD	0.488735
BayesRC	CAD	0.527468
BayesRC	CAD	0.56913
BayesRC	CAD	0.517242
BayesRC	CAD	0.52524
BayesRC	CD	0.564263
BayesRC	CD	0.514993
BayesRC	CD	0.536775
BayesRC	CD	0.509959
BayesRC	CD	0.534174
BayesRC	CD	0.547996
BayesRC	CD	0.538126
BayesRC	CD	0.559809
BayesRC	CD	0.551905
BayesRC	CD	0.553031
BayesRC	CD	0.483803
BayesRC	CD	0.524126
BayesRC	CD	0.551704
BayesRC	CD	0.536501
BayesRC	CD	0.553677
BayesRC	CD	0.527608
BayesRC	CD	0.555715
BayesRC	CD	0.560592
BayesRC	CD	0.522039
BayesRC	CD	0.515385
BayesRC	HT	0.535306
BayesRC	HT	0.534933
BayesRC	HT	0.526357
BayesRC	HT	0.520183
BayesRC	HT	0.520436
BayesRC	HT	0.494208
BayesRC	HT	0.505404
BayesRC	HT	0.529773
BayesRC	HT	0.506815
BayesRC	HT	0.512364
BayesRC	HT	0.526543
BayesRC	HT	0.516509
BayesRC	HT	0.536978
BayesRC	HT	0.506844
BayesRC	HT	0.48963
BayesRC	HT	0.522356
BayesRC	HT	0.50417
BayesRC	HT	0.525497
BayesRC	HT	0.49682
BayesRC	HT	0.509593
BayesRC	RA	0.538989
BayesRC	RA	0.527987
BayesRC	RA	0.512285
BayesRC	RA	0.562463
BayesRC	RA	0.545978
BayesRC	RA	0.522779
BayesRC	RA	0.512645
BayesRC	RA	0.544569
BayesRC	RA	0.523315
BayesRC	RA	0.523794
BayesRC	RA	0.52903
BayesRC	RA	0.553691
BayesRC	RA	0.528768
BayesRC	RA	0.522659
BayesRC	RA	0.556892
BayesRC	RA	0.525255
BayesRC	RA	0.515472
BayesRC	RA	0.50026
BayesRC	RA	0.493069
BayesRC	RA	0.542462
BayesRC	T1D	0.556523
BayesRC	T1D	0.535017
BayesRC	T1D	0.553503
BayesRC	T1D	0.527723
BayesRC	T1D	0.529941
BayesRC	T1D	0.536696
BayesRC	T1D	0.549436
BayesRC	T1D	0.529862
BayesRC	T1D	0.573458
BayesRC	T1D	0.539704
BayesRC	T1D	0.580601
BayesRC	T1D	0.578795
BayesRC	T1D	0.557795
BayesRC	T1D	0.58065
BayesRC	T1D	0.523862
BayesRC	T1D	0.536431
BayesRC	T1D	0.569565
BayesRC	T1D	0.565269
BayesRC	T1D	0.560026
BayesRC	T1D	0.535137
BayesRC	T2D	0.508406
BayesRC	T2D	0.513968
BayesRC	T2D	0.554787
BayesRC	T2D	0.50865
BayesRC	T2D	0.54201
BayesRC	T2D	0.510441
BayesRC	T2D	0.512964
BayesRC	T2D	0.555123
BayesRC	T2D	0.532751
BayesRC	T2D	0.523107
BayesRC	T2D	0.547752
BayesRC	T2D	0.523348
BayesRC	T2D	0.525493
BayesRC	T2D	0.512033
BayesRC	T2D	0.538127
BayesRC	T2D	0.528427
BayesRC	T2D	0.512313
BayesRC	T2D	0.536473
BayesRC	T2D	0.528506
BayesRC	T2D	0.498102
Multi2R	BD	0.631029
Multi2R	BD	0.645847
Multi2R	BD	0.639081
Multi2R	BD	0.651475
Multi2R	BD	0.651503
Multi2R	BD	0.628416
Multi2R	BD	0.626908
Multi2R	BD	0.659921
Multi2R	BD	0.674457
Multi2R	BD	0.663703
Multi2R	BD	0.660614
Multi2R	BD	0.645951
Multi2R	BD	0.639395
Multi2R	BD	0.632696
Multi2R	BD	0.652526
Multi2R	BD	0.650301
Multi2R	BD	0.650131
Multi2R	BD	0.633936
Multi2R	BD	0.643357
Multi2R	BD	0.663522
Multi2R	CAD	0.595115
Multi2R	CAD	0.592625
Multi2R	CAD	0.59814
Multi2R	CAD	0.60661
Multi2R	CAD	0.613021
Multi2R	CAD	0.597159
Multi2R	CAD	0.601243
Multi2R	CAD	0.592052
Multi2R	CAD	0.613712
Multi2R	CAD	0.623632
Multi2R	CAD	0.601974
Multi2R	CAD	0.607496
Multi2R	CAD	0.622826
Multi2R	CAD	0.597427
Multi2R	CAD	0.580211
Multi2R	CAD	0.589765
Multi2R	CAD	0.599953
Multi2R	CAD	0.601836
Multi2R	CAD	0.618689
Multi2R	CAD	0.594051
Multi2R	CD	0.694433
Multi2R	CD	0.657322
Multi2R	CD	0.639844
Multi2R	CD	0.663523
Multi2R	CD	0.67515
Multi2R	CD	0.681458
Multi2R	CD	0.683073
Multi2R	CD	0.671632
Multi2R	CD	0.672058
Multi2R	CD	0.69576
Multi2R	CD	0.66028
Multi2R	CD	0.682159
Multi2R	CD	0.659953
Multi2R	CD	0.683468
Multi2R	CD	0.702494
Multi2R	CD	0.652632
Multi2R	CD	0.666754
Multi2R	CD	0.682336
Multi2R	CD	0.683907
Multi2R	CD	0.691856
Multi2R	HT	0.610732
Multi2R	HT	0.613211
Multi2R	HT	0.597384
Multi2R	HT	0.617526
Multi2R	HT	0.578269
Multi2R	HT	0.587725
Multi2R	HT	0.611033
Multi2R	HT	0.59464
Multi2R	HT	0.597588
Multi2R	HT	0.588895
Multi2R	HT	0.594687
Multi2R	HT	0.573427
Multi2R	HT	0.602259
Multi2R	HT	0.603382
Multi2R	HT	0.5825
Multi2R	HT	0.591425
Multi2R	HT	0.572008
Multi2R	HT	0.602019
Multi2R	HT	0.574641
Multi2R	HT	0.590078
Multi2R	RA	0.724557
Multi2R	RA	0.709578
Multi2R	RA	0.698471
Multi2R	RA	0.703693
Multi2R	RA	0.724443
Multi2R	RA	0.734287
Multi2R	RA	0.718813
Multi2R	RA	0.742749
Multi2R	RA	0.71215
Multi2R	RA	0.722343
Multi2R	RA	0.753332
Multi2R	RA	0.716248
Multi2R	RA	0.729221
Multi2R	RA	0.700113
Multi2R	RA	0.716245
Multi2R	RA	0.726608
Multi2R	RA	0.735385
Multi2R	RA	0.70985
Multi2R	RA	0.720132
Multi2R	RA	0.731348
Multi2R	T1D	0.85668
Multi2R	T1D	0.853172
Multi2R	T1D	0.871447
Multi2R	T1D	0.883397
Multi2R	T1D	0.87171
Multi2R	T1D	0.873057
Multi2R	T1D	0.856914
Multi2R	T1D	0.887104
Multi2R	T1D	0.868641
Multi2R	T1D	0.893451
Multi2R	T1D	0.871658
Multi2R	T1D	0.865435
Multi2R	T1D	0.875906
Multi2R	T1D	0.870757
Multi2R	T1D	0.860123
Multi2R	T1D	0.872081
Multi2R	T1D	0.86326
Multi2R	T1D	0.865588
Multi2R	T1D	0.880023
Multi2R	T1D	0.857135
Multi2R	T2D	0.634748
Multi2R	T2D	0.598664
Multi2R	T2D	0.596713
Multi2R	T2D	0.603251
Multi2R	T2D	0.610432
Multi2R	T2D	0.630213
Multi2R	T2D	0.632233
Multi2R	T2D	0.596769
Multi2R	T2D	0.611562
Multi2R	T2D	0.605532
Multi2R	T2D	0.622989
Multi2R	T2D	0.606827
Multi2R	T2D	0.622118
Multi2R	T2D	0.612929
Multi2R	T2D	0.622393
Multi2R	T2D	0.629319
Multi2R	T2D	0.624666
Multi2R	T2D	0.617912
Multi2R	T2D	0.62177
Multi2R	T2D	0.605077
MultiBLUP	BD	0.623114
MultiBLUP	BD	0.646619
MultiBLUP	BD	0.627756
MultiBLUP	BD	0.654473
MultiBLUP	BD	0.661041
MultiBLUP	BD	0.623715
MultiBLUP	BD	0.626899
MultiBLUP	BD	0.656462
MultiBLUP	BD	0.677635
MultiBLUP	BD	0.67206
MultiBLUP	BD	0.653429
MultiBLUP	BD	0.648548
MultiBLUP	BD	0.639676
MultiBLUP	BD	0.639431
MultiBLUP	BD	0.645103
MultiBLUP	BD	0.644463
MultiBLUP	BD	0.647946
MultiBLUP	BD	0.627206
MultiBLUP	BD	0.635379
MultiBLUP	BD	0.67567
MultiBLUP	CAD	0.60184
MultiBLUP	CAD	0.601061
MultiBLUP	CAD	0.598527
MultiBLUP	CAD	0.605472
MultiBLUP	CAD	0.614671
MultiBLUP	CAD	0.583436
MultiBLUP	CAD	0.618086
MultiBLUP	CAD	0.597907
MultiBLUP	CAD	0.623029
MultiBLUP	CAD	0.634983
MultiBLUP	CAD	0.610332
MultiBLUP	CAD	0.614401
MultiBLUP	CAD	0.627187
MultiBLUP	CAD	0.58889
MultiBLUP	CAD	0.57739
MultiBLUP	CAD	0.59459
MultiBLUP	CAD	0.593733
MultiBLUP	CAD	0.60466
MultiBLUP	CAD	0.621681
MultiBLUP	CAD	0.597055
MultiBLUP	CD	0.692318
MultiBLUP	CD	0.653636
MultiBLUP	CD	0.661273
MultiBLUP	CD	0.66035
MultiBLUP	CD	0.680055
MultiBLUP	CD	0.675375
MultiBLUP	CD	0.681181
MultiBLUP	CD	0.672274
MultiBLUP	CD	0.666886
MultiBLUP	CD	0.690685
MultiBLUP	CD	0.670823
MultiBLUP	CD	0.694749
MultiBLUP	CD	0.679475
MultiBLUP	CD	0.694369
MultiBLUP	CD	0.70153
MultiBLUP	CD	0.663969
MultiBLUP	CD	0.678463
MultiBLUP	CD	0.679825
MultiBLUP	CD	0.691771
MultiBLUP	CD	0.681633
MultiBLUP	HT	0.606854
MultiBLUP	HT	0.606424
MultiBLUP	HT	0.599337
MultiBLUP	HT	0.60389
MultiBLUP	HT	0.564703
MultiBLUP	HT	0.587158
MultiBLUP	HT	0.619548
MultiBLUP	HT	0.598858
MultiBLUP	HT	0.616273
MultiBLUP	HT	0.60886
MultiBLUP	HT	0.597963
MultiBLUP	HT	0.574581
MultiBLUP	HT	0.597745
MultiBLUP	HT	0.60708
MultiBLUP	HT	0.593207
MultiBLUP	HT	0.610172
MultiBLUP	HT	0.589819
MultiBLUP	HT	0.613782
MultiBLUP	HT	0.583004
MultiBLUP	HT	0.590808
MultiBLUP	RA	0.695441
MultiBLUP	RA	0.693646
MultiBLUP	RA	0.692048
MultiBLUP	RA	0.694856
MultiBLUP	RA	0.703967
MultiBLUP	RA	0.719565
MultiBLUP	RA	0.722212
MultiBLUP	RA	0.739973
MultiBLUP	RA	0.712911
MultiBLUP	RA	0.714797
MultiBLUP	RA	0.741004
MultiBLUP	RA	0.718922
MultiBLUP	RA	0.730082
MultiBLUP	RA	0.696255
MultiBLUP	RA	0.715872
MultiBLUP	RA	0.723449
MultiBLUP	RA	0.732591
MultiBLUP	RA	0.691197
MultiBLUP	RA	0.716565
MultiBLUP	RA	0.728351
MultiBLUP	T1D	0.855615
MultiBLUP	T1D	0.852802
MultiBLUP	T1D	0.866863
MultiBLUP	T1D	0.878844
MultiBLUP	T1D	0.858604
MultiBLUP	T1D	0.863634
MultiBLUP	T1D	0.853731
MultiBLUP	T1D	0.885063
MultiBLUP	T1D	0.851494
MultiBLUP	T1D	0.887309
MultiBLUP	T1D	0.86619
MultiBLUP	T1D	0.855954
MultiBLUP	T1D	0.861253
MultiBLUP	T1D	0.860286
MultiBLUP	T1D	0.852132
MultiBLUP	T1D	0.874359
MultiBLUP	T1D	0.857738
MultiBLUP	T1D	0.853315
MultiBLUP	T1D	0.876257
MultiBLUP	T1D	0.854875
MultiBLUP	T2D	0.640995
MultiBLUP	T2D	0.579359
MultiBLUP	T2D	0.609748
MultiBLUP	T2D	0.590632
MultiBLUP	T2D	0.617439
MultiBLUP	T2D	0.618367
MultiBLUP	T2D	0.623445
MultiBLUP	T2D	0.605821
MultiBLUP	T2D	0.617591
MultiBLUP	T2D	0.607735
MultiBLUP	T2D	0.62841
MultiBLUP	T2D	0.603798
MultiBLUP	T2D	0.640123
MultiBLUP	T2D	0.61773
MultiBLUP	T2D	0.61947
MultiBLUP	T2D	0.601937
MultiBLUP	T2D	0.604997
MultiBLUP	T2D	0.611381
MultiBLUP	T2D	0.631483
MultiBLUP	T2D	0.605965
MultiBLUP_LDSC	BD	0.61774
MultiBLUP_LDSC	BD	0.61865
MultiBLUP_LDSC	BD	0.61319
MultiBLUP_LDSC	BD	0.611729
MultiBLUP_LDSC	BD	0.621216
MultiBLUP_LDSC	BD	0.588867
MultiBLUP_LDSC	BD	0.590863
MultiBLUP_LDSC	BD	0.648632
MultiBLUP_LDSC	BD	0.632895
MultiBLUP_LDSC	BD	0.635878
MultiBLUP_LDSC	BD	0.618929
MultiBLUP_LDSC	BD	0.623313
MultiBLUP_LDSC	BD	0.625292
MultiBLUP_LDSC	BD	0.610366
MultiBLUP_LDSC	BD	0.621851
MultiBLUP_LDSC	BD	0.615576
MultiBLUP_LDSC	BD	0.633861
MultiBLUP_LDSC	BD	0.599117
MultiBLUP_LDSC	BD	0.602077
MultiBLUP_LDSC	BD	0.640947
MultiBLUP_LDSC	CAD	0.581281
MultiBLUP_LDSC	CAD	0.593036
MultiBLUP_LDSC	CAD	0.573092
MultiBLUP_LDSC	CAD	0.605088
MultiBLUP_LDSC	CAD	0.603884
MultiBLUP_LDSC	CAD	0.584162
MultiBLUP_LDSC	CAD	0.601557
MultiBLUP_LDSC	CAD	0.592623
MultiBLUP_LDSC	CAD	0.602484
MultiBLUP_LDSC	CAD	0.614763
MultiBLUP_LDSC	CAD	0.587799
MultiBLUP_LDSC	CAD	0.608702
MultiBLUP_LDSC	CAD	0.620369
MultiBLUP_LDSC	CAD	0.561049
MultiBLUP_LDSC	CAD	0.567912
MultiBLUP_LDSC	CAD	0.597139
MultiBLUP_LDSC	CAD	0.584054
MultiBLUP_LDSC	CAD	0.585176
MultiBLUP_LDSC	CAD	0.59416
MultiBLUP_LDSC	CAD	0.583155
MultiBLUP_LDSC	CD	0.645868
MultiBLUP_LDSC	CD	0.655451
MultiBLUP_LDSC	CD	0.642077
MultiBLUP_LDSC	CD	0.633549
MultiBLUP_LDSC	CD	0.646656
MultiBLUP_LDSC	CD	0.652085
MultiBLUP_LDSC	CD	0.637872
MultiBLUP_LDSC	CD	0.643311
MultiBLUP_LDSC	CD	0.672757
MultiBLUP_LDSC	CD	0.67485
MultiBLUP_LDSC	CD	0.648543
MultiBLUP_LDSC	CD	0.668063
MultiBLUP_LDSC	CD	0.625024
MultiBLUP_LDSC	CD	0.68234
MultiBLUP_LDSC	CD	0.661483
MultiBLUP_LDSC	CD	0.659168
MultiBLUP_LDSC	CD	0.647635
MultiBLUP_LDSC	CD	0.669998
MultiBLUP_LDSC	CD	0.643752
MultiBLUP_LDSC	CD	0.649896
MultiBLUP_LDSC	HT	0.600391
MultiBLUP_LDSC	HT	0.594684
MultiBLUP_LDSC	HT	0.602459
MultiBLUP_LDSC	HT	0.604563
MultiBLUP_LDSC	HT	0.580306
MultiBLUP_LDSC	HT	0.592852
MultiBLUP_LDSC	HT	0.596995
MultiBLUP_LDSC	HT	0.58011
MultiBLUP_LDSC	HT	0.591181
MultiBLUP_LDSC	HT	0.604084
MultiBLUP_LDSC	HT	0.609621
MultiBLUP_LDSC	HT	0.573056
MultiBLUP_LDSC	HT	0.601903
MultiBLUP_LDSC	HT	0.597689
MultiBLUP_LDSC	HT	0.593617
MultiBLUP_LDSC	HT	0.600799
MultiBLUP_LDSC	HT	0.589846
MultiBLUP_LDSC	HT	0.590627
MultiBLUP_LDSC	HT	0.583381
MultiBLUP_LDSC	HT	0.569849
MultiBLUP_LDSC	RA	0.651775
MultiBLUP_LDSC	RA	0.651455
MultiBLUP_LDSC	RA	0.639872
MultiBLUP_LDSC	RA	0.626563
MultiBLUP_LDSC	RA	0.656468
MultiBLUP_LDSC	RA	0.65244
MultiBLUP_LDSC	RA	0.662224
MultiBLUP_LDSC	RA	0.683961
MultiBLUP_LDSC	RA	0.659853
MultiBLUP_LDSC	RA	0.676829
MultiBLUP_LDSC	RA	0.679318
MultiBLUP_LDSC	RA	0.63986
MultiBLUP_LDSC	RA	0.683374
MultiBLUP_LDSC	RA	0.64852
MultiBLUP_LDSC	RA	0.663916
MultiBLUP_LDSC	RA	0.680524
MultiBLUP_LDSC	RA	0.665619
MultiBLUP_LDSC	RA	0.660921
MultiBLUP_LDSC	RA	0.66381
MultiBLUP_LDSC	RA	0.668029
MultiBLUP_LDSC	T1D	0.754055
MultiBLUP_LDSC	T1D	0.750979
MultiBLUP_LDSC	T1D	0.755189
MultiBLUP_LDSC	T1D	0.765875
MultiBLUP_LDSC	T1D	0.755184
MultiBLUP_LDSC	T1D	0.759997
MultiBLUP_LDSC	T1D	0.755184
MultiBLUP_LDSC	T1D	0.755551
MultiBLUP_LDSC	T1D	0.746681
MultiBLUP_LDSC	T1D	0.76607
MultiBLUP_LDSC	T1D	0.76014
MultiBLUP_LDSC	T1D	0.745001
MultiBLUP_LDSC	T1D	0.759798
MultiBLUP_LDSC	T1D	0.769263
MultiBLUP_LDSC	T1D	0.733019
MultiBLUP_LDSC	T1D	0.744628
MultiBLUP_LDSC	T1D	0.752324
MultiBLUP_LDSC	T1D	0.736587
MultiBLUP_LDSC	T1D	0.750722
MultiBLUP_LDSC	T1D	0.71594
MultiBLUP_LDSC	T2D	0.631703
MultiBLUP_LDSC	T2D	0.563404
MultiBLUP_LDSC	T2D	0.607081
MultiBLUP_LDSC	T2D	0.61132
MultiBLUP_LDSC	T2D	0.607138
MultiBLUP_LDSC	T2D	0.610573
MultiBLUP_LDSC	T2D	0.607076
MultiBLUP_LDSC	T2D	0.595578
MultiBLUP_LDSC	T2D	0.602034
MultiBLUP_LDSC	T2D	0.597786
MultiBLUP_LDSC	T2D	0.603614
MultiBLUP_LDSC	T2D	0.591844
MultiBLUP_LDSC	T2D	0.617689
MultiBLUP_LDSC	T2D	0.600465
MultiBLUP_LDSC	T2D	0.613656
MultiBLUP_LDSC	T2D	0.603765
MultiBLUP_LDSC	T2D	0.595482
MultiBLUP_LDSC	T2D	0.592194
MultiBLUP_LDSC	T2D	0.628092
MultiBLUP_LDSC	T2D	0.590369

## Sheet: Fig. 3&Supplementary Table 6
Model	Trait	Accuracy
IFAM	HT	0.593844
IFAM	HT	0.589258
IFAM	HT	0.593515
IFAM	HT	0.596535
IFAM	HT	0.590037
IFAM	HT	0.590384
IFAM	HT	0.593421
IFAM	HT	0.595995
IFAM	HT	0.59928
IFAM	HT	0.600719
IFAM	BMR	0.402542
IFAM	BMR	0.405234
IFAM	BMR	0.409009
IFAM	BMR	0.405763
IFAM	BMR	0.40684
IFAM	BMR	0.405227
IFAM	BMR	0.404833
IFAM	BMR	0.409465
IFAM	BMR	0.40555
IFAM	BMR	0.409692
IFAM	hBMD	0.39912
IFAM	hBMD	0.392595
IFAM	hBMD	0.389007
IFAM	hBMD	0.392162
IFAM	hBMD	0.385177
IFAM	hBMD	0.385673
IFAM	hBMD	0.389145
IFAM	hBMD	0.392744
IFAM	hBMD	0.386936
IFAM	hBMD	0.391328
IFAM	FVC	0.312059
IFAM	FVC	0.303004
IFAM	FVC	0.288173
IFAM	FVC	0.291947
IFAM	FVC	0.307399
IFAM	FVC	0.295542
IFAM	FVC	0.302053
IFAM	FVC	0.298206
IFAM	FVC	0.294713
IFAM	FVC	0.289496
IFAM	BMI	0.345133
IFAM	BMI	0.344643
IFAM	BMI	0.342547
IFAM	BMI	0.343971
IFAM	BMI	0.350461
IFAM	BMI	0.337273
IFAM	BMI	0.350489
IFAM	BMI	0.343109
IFAM	BMI	0.344859
IFAM	BMI	0.345633
IFAM	FEV	0.301619
IFAM	FEV	0.298428
IFAM	FEV	0.300619
IFAM	FEV	0.299508
IFAM	FEV	0.301798
IFAM	FEV	0.305439
IFAM	FEV	0.303388
IFAM	FEV	0.304857
IFAM	FEV	0.309231
IFAM	FEV	0.304519
GBLUP	HT	0.563321
GBLUP	HT	0.55921
GBLUP	HT	0.562741
GBLUP	HT	0.565406
GBLUP	HT	0.561026
GBLUP	HT	0.559671
GBLUP	HT	0.562135
GBLUP	HT	0.563147
GBLUP	HT	0.56494
GBLUP	HT	0.566931
GBLUP	BMR	0.389196
GBLUP	BMR	0.390955
GBLUP	BMR	0.395641
GBLUP	BMR	0.391242
GBLUP	BMR	0.393028
GBLUP	BMR	0.392845
GBLUP	BMR	0.390729
GBLUP	BMR	0.396875
GBLUP	BMR	0.392349
GBLUP	BMR	0.397203
GBLUP	hBMD	0.337426
GBLUP	hBMD	0.331374
GBLUP	hBMD	0.329182
GBLUP	hBMD	0.329015
GBLUP	hBMD	0.326783
GBLUP	hBMD	0.323066
GBLUP	hBMD	0.330396
GBLUP	hBMD	0.32918
GBLUP	hBMD	0.32983
GBLUP	hBMD	0.326833
GBLUP	FVC	0.298656
GBLUP	FVC	0.290626
GBLUP	FVC	0.277375
GBLUP	FVC	0.278956
GBLUP	FVC	0.293474
GBLUP	FVC	0.282725
GBLUP	FVC	0.28906
GBLUP	FVC	0.284805
GBLUP	FVC	0.281026
GBLUP	FVC	0.277592
GBLUP	BMI	0.340419
GBLUP	BMI	0.341908
GBLUP	BMI	0.339516
GBLUP	BMI	0.341308
GBLUP	BMI	0.344985
GBLUP	BMI	0.334448
GBLUP	BMI	0.344716
GBLUP	BMI	0.33669
GBLUP	BMI	0.341654
GBLUP	BMI	0.3417
GBLUP	FEV	0.28891
GBLUP	FEV	0.285249
GBLUP	FEV	0.287908
GBLUP	FEV	0.287731
GBLUP	FEV	0.287914
GBLUP	FEV	0.292923
GBLUP	FEV	0.290813
GBLUP	FEV	0.292791
GBLUP	FEV	0.297179
GBLUP	FEV	0.291549
BayesR	HT	0.602212
BayesR	HT	0.600627
BayesR	HT	0.603961
BayesR	HT	0.606236
BayesR	HT	0.599583
BayesR	HT	0.600412
BayesR	HT	0.602167
BayesR	HT	0.604583
BayesR	HT	0.60491
BayesR	HT	0.605818
BayesR	BMR	0.401392
BayesR	BMR	0.401521
BayesR	BMR	0.40474
BayesR	BMR	0.400581
BayesR	BMR	0.401426
BayesR	BMR	0.397398
BayesR	BMR	0.400521
BayesR	BMR	0.405179
BayesR	BMR	0.400454
BayesR	BMR	0.40326
BayesR	hBMD	0.413721
BayesR	hBMD	0.407221
BayesR	hBMD	0.406503
BayesR	hBMD	0.407885
BayesR	hBMD	0.401248
BayesR	hBMD	0.401759
BayesR	hBMD	0.40485
BayesR	hBMD	0.409362
BayesR	hBMD	0.400614
BayesR	hBMD	0.408264
BayesR	FVC	0.311647
BayesR	FVC	0.30282
BayesR	FVC	0.291204
BayesR	FVC	0.291966
BayesR	FVC	0.305912
BayesR	FVC	0.297092
BayesR	FVC	0.304155
BayesR	FVC	0.299737
BayesR	FVC	0.295152
BayesR	FVC	0.290617
BayesR	BMI	0.339306
BayesR	BMI	0.339197
BayesR	BMI	0.339061
BayesR	BMI	0.338302
BayesR	BMI	0.342767
BayesR	BMI	0.333521
BayesR	BMI	0.342725
BayesR	BMI	0.336703
BayesR	BMI	0.340452
BayesR	BMI	0.337224
BayesR	FEV	0.303466
BayesR	FEV	0.298579
BayesR	FEV	0.301071
BayesR	FEV	0.300761
BayesR	FEV	0.302018
BayesR	FEV	0.304754
BayesR	FEV	0.303986
BayesR	FEV	0.305085
BayesR	FEV	0.308818
BayesR	FEV	0.302905
Multi2R	HT	0.583237
Multi2R	HT	0.579532
Multi2R	HT	0.581516
Multi2R	HT	0.584648
Multi2R	HT	0.578379
Multi2R	HT	0.579707
Multi2R	HT	0.580293
Multi2R	HT	0.585605
Multi2R	HT	0.56494
Multi2R	HT	0.566932
Multi2R	BMR	0.397664
Multi2R	BMR	0.400756
Multi2R	BMR	0.405394
Multi2R	BMR	0.403059
Multi2R	BMR	0.401789
Multi2R	BMR	0.400856
Multi2R	BMR	0.401
Multi2R	BMR	0.405254
Multi2R	BMR	0.400968
Multi2R	BMR	0.405482
Multi2R	hBMD	0.390064
Multi2R	hBMD	0.385873
Multi2R	hBMD	0.383189
Multi2R	hBMD	0.385774
Multi2R	hBMD	0.377234
Multi2R	hBMD	0.379172
Multi2R	hBMD	0.380108
Multi2R	hBMD	0.386425
Multi2R	hBMD	0.37884
Multi2R	hBMD	0.385241
Multi2R	FVC	0.310573
Multi2R	FVC	0.301948
Multi2R	FVC	0.286619
Multi2R	FVC	0.2895
Multi2R	FVC	0.305734
Multi2R	FVC	0.293943
Multi2R	FVC	0.300526
Multi2R	FVC	0.296086
Multi2R	FVC	0.293226
Multi2R	FVC	0.288143
Multi2R	BMI	0.344615
Multi2R	BMI	0.344033
Multi2R	BMI	0.342323
Multi2R	BMI	0.343703
Multi2R	BMI	0.3502
Multi2R	BMI	0.336557
Multi2R	BMI	0.350262
Multi2R	BMI	0.342896
Multi2R	BMI	0.34451
Multi2R	BMI	0.344824
Multi2R	FEV	0.300117
Multi2R	FEV	0.296633
Multi2R	FEV	0.298961
Multi2R	FEV	0.297997
Multi2R	FEV	0.30039
Multi2R	FEV	0.30409
Multi2R	FEV	0.30193
Multi2R	FEV	0.303148
Multi2R	FEV	0.307652
Multi2R	FEV	0.302307
MultiBLUP	HT	0.1647
MultiBLUP	HT	0.046633
MultiBLUP	HT	0.0117969
MultiBLUP	HT	0.0528367
MultiBLUP	HT	0.0181719
MultiBLUP	HT	0.0408744
MultiBLUP	HT	0.0306402
MultiBLUP	HT	0.0192736
MultiBLUP	HT	0.571546
MultiBLUP	HT	0.575499
MultiBLUP	BMR	0.360653
MultiBLUP	BMR	0.331916
MultiBLUP	BMR	0.126136
MultiBLUP	BMR	0.402328
MultiBLUP	BMR	0.341588
MultiBLUP	BMR	0.401241
MultiBLUP	BMR	0.400731
MultiBLUP	BMR	0.40482
MultiBLUP	BMR	0.399171
MultiBLUP	BMR	0.405319
MultiBLUP	hBMD	0.104622
MultiBLUP	hBMD	0.271756
MultiBLUP	hBMD	0.233636
MultiBLUP	hBMD	0.0571494
MultiBLUP	hBMD	0.239258
MultiBLUP	hBMD	0.17979
MultiBLUP	hBMD	0.140276
MultiBLUP	hBMD	0.184095
MultiBLUP	hBMD	0.148561
MultiBLUP	hBMD	0.164405
MultiBLUP	FVC	0.316063
MultiBLUP	FVC	0.30507
MultiBLUP	FVC	0.291263
MultiBLUP	FVC	0.29537
MultiBLUP	FVC	0.311095
MultiBLUP	FVC	0.298363
MultiBLUP	FVC	0.305494
MultiBLUP	FVC	0.300827
MultiBLUP	FVC	0.296846
MultiBLUP	FVC	0.292926
MultiBLUP	BMI	0.344777
MultiBLUP	BMI	0.343707
MultiBLUP	BMI	0.342037
MultiBLUP	BMI	0.342992
MultiBLUP	BMI	0.349703
MultiBLUP	BMI	0.335933
MultiBLUP	BMI	0.35033
MultiBLUP	BMI	0.34246
MultiBLUP	BMI	0.344335
MultiBLUP	BMI	0.318399
MultiBLUP	FEV	0.304832
MultiBLUP	FEV	0.299901
MultiBLUP	FEV	0.30276
MultiBLUP	FEV	0.302184
MultiBLUP	FEV	0.304469
MultiBLUP	FEV	0.308526
MultiBLUP	FEV	0.305658
MultiBLUP	FEV	0.307252
MultiBLUP	FEV	0.311878
MultiBLUP	FEV	0.306979

## Sheet: Fig. 4&Supplementary Table 9
Model	Trait	Accuracy
GBLUP	BF	0.372831
GBLUP	BF	0.373133
GBLUP	BF	0.458511
GBLUP	BF	0.442192
GBLUP	BF	0.345013
GBLUP	BF	0.426186
GBLUP	BF	0.362376
GBLUP	BF	0.387176
GBLUP	BF	0.387962
GBLUP	BF	0.420607
GBLUP	BF	0.429869
GBLUP	BF	0.435155
GBLUP	BF	0.364346
GBLUP	BF	0.476169
GBLUP	BF	0.345028
GBLUP	BF	0.36304
GBLUP	BF	0.40654
GBLUP	BF	0.388393
GBLUP	BF	0.379283
GBLUP	BF	0.412646
GBLUP	LMD	0.346715
GBLUP	LMD	0.346449
GBLUP	LMD	0.40559
GBLUP	LMD	0.368403
GBLUP	LMD	0.363714
GBLUP	LMD	0.362404
GBLUP	LMD	0.397572
GBLUP	LMD	0.367719
GBLUP	LMD	0.345297
GBLUP	LMD	0.403436
GBLUP	LMD	0.371781
GBLUP	LMD	0.391326
GBLUP	LMD	0.377455
GBLUP	LMD	0.388069
GBLUP	LMD	0.433343
GBLUP	LMD	0.388407
GBLUP	LMD	0.349617
GBLUP	LMD	0.36682
GBLUP	LMD	0.382983
GBLUP	LMD	0.36868
GBLUP	ELMP	0.440228
GBLUP	ELMP	0.463495
GBLUP	ELMP	0.413059
GBLUP	ELMP	0.3815
GBLUP	ELMP	0.397348
GBLUP	ELMP	0.425755
GBLUP	ELMP	0.498179
GBLUP	ELMP	0.436171
GBLUP	ELMP	0.427493
GBLUP	ELMP	0.479686
GBLUP	ELMP	0.440107
GBLUP	ELMP	0.485584
GBLUP	ELMP	0.392537
GBLUP	ELMP	0.429173
GBLUP	ELMP	0.466797
GBLUP	ELMP	0.421921
GBLUP	ELMP	0.39421
GBLUP	ELMP	0.474032
GBLUP	ELMP	0.459825
GBLUP	ELMP	0.457514
GBLUP	LTN	0.347201
GBLUP	LTN	0.320666
GBLUP	LTN	0.267456
GBLUP	LTN	0.34463
GBLUP	LTN	0.322941
GBLUP	LTN	0.344173
GBLUP	LTN	0.316777
GBLUP	LTN	0.322186
GBLUP	LTN	0.300372
GBLUP	LTN	0.326565
GBLUP	LTN	0.313943
GBLUP	LTN	0.290925
GBLUP	LTN	0.337895
GBLUP	LTN	0.355084
GBLUP	LTN	0.316625
GBLUP	LTN	0.226601
GBLUP	LTN	0.327932
GBLUP	LTN	0.357704
GBLUP	LTN	0.344563
GBLUP	LTN	0.334955
GBLUP	RTN	0.240839
GBLUP	RTN	0.323868
GBLUP	RTN	0.255604
GBLUP	RTN	0.265029
GBLUP	RTN	0.279881
GBLUP	RTN	0.243542
GBLUP	RTN	0.243682
GBLUP	RTN	0.256662
GBLUP	RTN	0.295747
GBLUP	RTN	0.311009
GBLUP	RTN	0.246398
GBLUP	RTN	0.283069
GBLUP	RTN	0.259611
GBLUP	RTN	0.250248
GBLUP	RTN	0.229076
GBLUP	RTN	0.292864
GBLUP	RTN	0.251057
GBLUP	RTN	0.266921
GBLUP	RTN	0.17039
GBLUP	RTN	0.310569
GBLUP	TTN	0.371062
GBLUP	TTN	0.379338
GBLUP	TTN	0.408137
GBLUP	TTN	0.363999
GBLUP	TTN	0.466422
GBLUP	TTN	0.391125
GBLUP	TTN	0.410218
GBLUP	TTN	0.372373
GBLUP	TTN	0.348049
GBLUP	TTN	0.396127
GBLUP	TTN	0.365341
GBLUP	TTN	0.378202
GBLUP	TTN	0.431708
GBLUP	TTN	0.426962
GBLUP	TTN	0.380338
GBLUP	TTN	0.361146
GBLUP	TTN	0.350428
GBLUP	TTN	0.425162
GBLUP	TTN	0.42073
GBLUP	TTN	0.35418
GBLUP	TPD	0.454468
GBLUP	TPD	0.512118
GBLUP	TPD	0.474721
GBLUP	TPD	0.379668
GBLUP	TPD	0.469771
GBLUP	TPD	0.433433
GBLUP	TPD	0.492388
GBLUP	TPD	0.479659
GBLUP	TPD	0.471215
GBLUP	TPD	0.476194
GBLUP	TPD	0.455239
GBLUP	TPD	0.439759
GBLUP	TPD	0.445654
GBLUP	TPD	0.451115
GBLUP	TPD	0.480146
GBLUP	TPD	0.477113
GBLUP	TPD	0.447023
GBLUP	TPD	0.514719
GBLUP	TPD	0.476459
GBLUP	TPD	0.424383
Adaptive MultiBLUP	BF	0.266262
Adaptive MultiBLUP	BF	0.354916
Adaptive MultiBLUP	BF	0.371314
Adaptive MultiBLUP	BF	0.390048
Adaptive MultiBLUP	BF	0.235695
Adaptive MultiBLUP	BF	0.0222476
Adaptive MultiBLUP	BF	-0.0394072
Adaptive MultiBLUP	BF	0.167114
Adaptive MultiBLUP	BF	0.188033
Adaptive MultiBLUP	BF	0.020539
Adaptive MultiBLUP	BF	0.272378
Adaptive MultiBLUP	BF	0.247018
Adaptive MultiBLUP	BF	0.277006
Adaptive MultiBLUP	BF	0.301747
Adaptive MultiBLUP	BF	0.348281
Adaptive MultiBLUP	BF	0.2062
Adaptive MultiBLUP	BF	-0.0103537
Adaptive MultiBLUP	BF	-0.0209968
Adaptive MultiBLUP	BF	-0.00644876
Adaptive MultiBLUP	BF	0.382807
Adaptive MultiBLUP	LMD	0.178682
Adaptive MultiBLUP	LMD	0.0492419
Adaptive MultiBLUP	LMD	0.381064
Adaptive MultiBLUP	LMD	0.0345091
Adaptive MultiBLUP	LMD	0.369859
Adaptive MultiBLUP	LMD	0.116684
Adaptive MultiBLUP	LMD	0.0773932
Adaptive MultiBLUP	LMD	0.290846
Adaptive MultiBLUP	LMD	0.241975
Adaptive MultiBLUP	LMD	0.229052
Adaptive MultiBLUP	LMD	0.131285
Adaptive MultiBLUP	LMD	0.36543
Adaptive MultiBLUP	LMD	0.0896577
Adaptive MultiBLUP	LMD	0.21381
Adaptive MultiBLUP	LMD	0.419559
Adaptive MultiBLUP	LMD	0.284813
Adaptive MultiBLUP	LMD	0.18096
Adaptive MultiBLUP	LMD	0.254154
Adaptive MultiBLUP	LMD	0.137244
Adaptive MultiBLUP	LMD	0.35589
Adaptive MultiBLUP	ELMP	0.0457361
Adaptive MultiBLUP	ELMP	0.286252
Adaptive MultiBLUP	ELMP	0.0781243
Adaptive MultiBLUP	ELMP	0.186399
Adaptive MultiBLUP	ELMP	0.0564817
Adaptive MultiBLUP	ELMP	0.0630496
Adaptive MultiBLUP	ELMP	0.206565
Adaptive MultiBLUP	ELMP	0.264408
Adaptive MultiBLUP	ELMP	0.213521
Adaptive MultiBLUP	ELMP	0.35118
Adaptive MultiBLUP	ELMP	0.326068
Adaptive MultiBLUP	ELMP	0.319787
Adaptive MultiBLUP	ELMP	0.11964
Adaptive MultiBLUP	ELMP	0.413636
Adaptive MultiBLUP	ELMP	0.163797
Adaptive MultiBLUP	ELMP	0.244141
Adaptive MultiBLUP	ELMP	0.0910298
Adaptive MultiBLUP	ELMP	0.149251
Adaptive MultiBLUP	ELMP	0.0340712
Adaptive MultiBLUP	ELMP	0.297001
Adaptive MultiBLUP	LTN	0.362649
Adaptive MultiBLUP	LTN	0.34967
Adaptive MultiBLUP	LTN	0.166534
Adaptive MultiBLUP	LTN	0.326522
Adaptive MultiBLUP	LTN	0.311845
Adaptive MultiBLUP	LTN	0.366859
Adaptive MultiBLUP	LTN	0.349521
Adaptive MultiBLUP	LTN	0.361
Adaptive MultiBLUP	LTN	0.331679
Adaptive MultiBLUP	LTN	0.352413
Adaptive MultiBLUP	LTN	0.323389
Adaptive MultiBLUP	LTN	0.314566
Adaptive MultiBLUP	LTN	0.353936
Adaptive MultiBLUP	LTN	0.346972
Adaptive MultiBLUP	LTN	0.344753
Adaptive MultiBLUP	LTN	0.262758
Adaptive MultiBLUP	LTN	0.350957
Adaptive MultiBLUP	LTN	0.37105
Adaptive MultiBLUP	LTN	0.373955
Adaptive MultiBLUP	LTN	0.344074
Adaptive MultiBLUP	RTN	0.281783
Adaptive MultiBLUP	RTN	0.325832
Adaptive MultiBLUP	RTN	0.248696
Adaptive MultiBLUP	RTN	0.250529
Adaptive MultiBLUP	RTN	0.206004
Adaptive MultiBLUP	RTN	0.259833
Adaptive MultiBLUP	RTN	0.263851
Adaptive MultiBLUP	RTN	0.266712
Adaptive MultiBLUP	RTN	0.309209
Adaptive MultiBLUP	RTN	0.323974
Adaptive MultiBLUP	RTN	0.26281
Adaptive MultiBLUP	RTN	0.301758
Adaptive MultiBLUP	RTN	0.280458
Adaptive MultiBLUP	RTN	0.259757
Adaptive MultiBLUP	RTN	0.247324
Adaptive MultiBLUP	RTN	0.30774
Adaptive MultiBLUP	RTN	0.268002
Adaptive MultiBLUP	RTN	0.253229
Adaptive MultiBLUP	RTN	0.188053
Adaptive MultiBLUP	RTN	0.3431
Adaptive MultiBLUP	TTN	0.377774
Adaptive MultiBLUP	TTN	0.39726
Adaptive MultiBLUP	TTN	0.428052
Adaptive MultiBLUP	TTN	0.373867
Adaptive MultiBLUP	TTN	0.474076
Adaptive MultiBLUP	TTN	0.417043
Adaptive MultiBLUP	TTN	0.415624
Adaptive MultiBLUP	TTN	0.253634
Adaptive MultiBLUP	TTN	0.362114
Adaptive MultiBLUP	TTN	0.425426
Adaptive MultiBLUP	TTN	0.3851
Adaptive MultiBLUP	TTN	0.376137
Adaptive MultiBLUP	TTN	0.443602
Adaptive MultiBLUP	TTN	0.45088
Adaptive MultiBLUP	TTN	0.38996
Adaptive MultiBLUP	TTN	0.376705
Adaptive MultiBLUP	TTN	0.362907
Adaptive MultiBLUP	TTN	0.420355
Adaptive MultiBLUP	TTN	0.448896
Adaptive MultiBLUP	TTN	0.367299
Adaptive MultiBLUP	TPD	0.172123
Adaptive MultiBLUP	TPD	0.0521889
Adaptive MultiBLUP	TPD	0.0958425
Adaptive MultiBLUP	TPD	0.333865
Adaptive MultiBLUP	TPD	0.246446
Adaptive MultiBLUP	TPD	0.0219979
Adaptive MultiBLUP	TPD	0.0390062
Adaptive MultiBLUP	TPD	0.281492
Adaptive MultiBLUP	TPD	0.074047
Adaptive MultiBLUP	TPD	0.065972
Adaptive MultiBLUP	TPD	0.197468
Adaptive MultiBLUP	TPD	0.15562
Adaptive MultiBLUP	TPD	0.436181
Adaptive MultiBLUP	TPD	0.121967
Adaptive MultiBLUP	TPD	0.305391
Adaptive MultiBLUP	TPD	0.090128
Adaptive MultiBLUP	TPD	0.283453
Adaptive MultiBLUP	TPD	0.155946
Adaptive MultiBLUP	TPD	0.474505
Adaptive MultiBLUP	TPD	0.409026
BayesR	BF	0.0485123
BayesR	BF	-0.0595733
BayesR	BF	-0.0249368
BayesR	BF	0.0136184
BayesR	BF	0.0184161
BayesR	BF	0.00836076
BayesR	BF	0.0109079
BayesR	BF	0.0182942
BayesR	BF	0.0689838
BayesR	BF	0.052728
BayesR	BF	0.0664249
BayesR	BF	0.00283259
BayesR	BF	-0.0431804
BayesR	BF	-0.0753969
BayesR	BF	-0.0429341
BayesR	BF	-0.0452322
BayesR	BF	-0.037606
BayesR	BF	-0.00825914
BayesR	BF	0.00194806
BayesR	BF	0.0536521
BayesR	LMD	0.0985938
BayesR	LMD	0.0209032
BayesR	LMD	0.0409804
BayesR	LMD	0.0578467
BayesR	LMD	-0.0184289
BayesR	LMD	-0.00748908
BayesR	LMD	0.0407749
BayesR	LMD	0.00259706
BayesR	LMD	0.00818049
BayesR	LMD	-0.00590508
BayesR	LMD	0.0771167
BayesR	LMD	-0.0350911
BayesR	LMD	-0.0081013
BayesR	LMD	0.0911938
BayesR	LMD	0.0412296
BayesR	LMD	0.0383159
BayesR	LMD	0.0656329
BayesR	LMD	0.0597299
BayesR	LMD	0.124398
BayesR	LMD	0.0634695
BayesR	ELMP	0.0474227
BayesR	ELMP	0.0411161
BayesR	ELMP	0.0378338
BayesR	ELMP	-0.0138104
BayesR	ELMP	-0.0238091
BayesR	ELMP	0.0436003
BayesR	ELMP	0.0258331
BayesR	ELMP	-0.0380242
BayesR	ELMP	-0.0224078
BayesR	ELMP	0.112612
BayesR	ELMP	0.017888
BayesR	ELMP	-0.0282958
BayesR	ELMP	0.0287055
BayesR	ELMP	-0.0966726
BayesR	ELMP	0.00829613
BayesR	ELMP	-0.00699093
BayesR	ELMP	0.028707
BayesR	ELMP	0.0778614
BayesR	ELMP	0.00687717
BayesR	ELMP	-0.0700991
BayesR	LTN	-0.0205999
BayesR	LTN	0.0227472
BayesR	LTN	0.00335288
BayesR	LTN	0.0538947
BayesR	LTN	0.00118748
BayesR	LTN	-0.0267982
BayesR	LTN	0.0507647
BayesR	LTN	-0.0181643
BayesR	LTN	-0.00727388
BayesR	LTN	-0.0955397
BayesR	LTN	0.00300101
BayesR	LTN	-0.0402011
BayesR	LTN	0.0654899
BayesR	LTN	0.036748
BayesR	LTN	0.0156853
BayesR	LTN	-0.0114568
BayesR	LTN	-0.013133
BayesR	LTN	-0.0148945
BayesR	LTN	0.0228613
BayesR	LTN	0.00925248
BayesR	RTN	-0.0192518
BayesR	RTN	0.0200363
BayesR	RTN	-0.0274213
BayesR	RTN	0.0347686
BayesR	RTN	-0.0541044
BayesR	RTN	-0.0489839
BayesR	RTN	-0.0464979
BayesR	RTN	0.072989
BayesR	RTN	-0.0097245
BayesR	RTN	0.0759296
BayesR	RTN	0.0253927
BayesR	RTN	-0.00725501
BayesR	RTN	-0.0144887
BayesR	RTN	-0.0281311
BayesR	RTN	0.0952906
BayesR	RTN	0.0296849
BayesR	RTN	0.00695589
BayesR	RTN	-0.0304665
BayesR	RTN	0.0636379
BayesR	RTN	-0.0203198
BayesR	TTN	0.0243948
BayesR	TTN	-0.0186859
BayesR	TTN	0.0226237
BayesR	TTN	0.0700375
BayesR	TTN	0.0155322
BayesR	TTN	-0.0250191
BayesR	TTN	-0.0239774
BayesR	TTN	0.0388057
BayesR	TTN	-0.0155677
BayesR	TTN	0.0544729
BayesR	TTN	0.032191
BayesR	TTN	-0.0611907
BayesR	TTN	-0.00368328
BayesR	TTN	-0.0387361
BayesR	TTN	0.091472
BayesR	TTN	0.0259642
BayesR	TTN	0.0662712
BayesR	TTN	0.027847
BayesR	TTN	-0.00905113
BayesR	TTN	-0.036268
BayesR	TPD	0.465757
BayesR	TPD	0.517265
BayesR	TPD	0.50979
BayesR	TPD	0.406843
BayesR	TPD	0.473487
BayesR	TPD	0.442028
BayesR	TPD	0.497578
BayesR	TPD	0.493912
BayesR	TPD	0.471066
BayesR	TPD	0.483733
BayesR	TPD	0.472448
BayesR	TPD	0.466768
BayesR	TPD	0.464988
BayesR	TPD	0.469438
BayesR	TPD	0.497842
BayesR	TPD	0.466229
BayesR	TPD	0.434985
BayesR	TPD	0.540961
BayesR	TPD	0.487386
BayesR	TPD	0.449872
IFAM	BF	0.398468
IFAM	BF	0.423938
IFAM	BF	0.482777
IFAM	BF	0.47754
IFAM	BF	0.390244
IFAM	BF	0.445715
IFAM	BF	0.412498
IFAM	BF	0.39261
IFAM	BF	0.440334
IFAM	BF	0.458304
IFAM	BF	0.463959
IFAM	BF	0.473594
IFAM	BF	0.418781
IFAM	BF	0.48934
IFAM	BF	0.403474
IFAM	BF	0.41465
IFAM	BF	0.423191
IFAM	BF	0.393381
IFAM	BF	0.378456
IFAM	BF	0.425479
IFAM	LMD	0.35007
IFAM	LMD	0.347202
IFAM	LMD	0.40559
IFAM	LMD	0.373947
IFAM	LMD	0.363714
IFAM	LMD	0.362404
IFAM	LMD	0.397572
IFAM	LMD	0.367719
IFAM	LMD	0.345297
IFAM	LMD	0.403639
IFAM	LMD	0.372997
IFAM	LMD	0.391326
IFAM	LMD	0.378255
IFAM	LMD	0.388069
IFAM	LMD	0.433342
IFAM	LMD	0.388407
IFAM	LMD	0.349617
IFAM	LMD	0.369766
IFAM	LMD	0.382983
IFAM	LMD	0.370612
IFAM	ELMP	0.445752
IFAM	ELMP	0.460641
IFAM	ELMP	0.424958
IFAM	ELMP	0.392609
IFAM	ELMP	0.404186
IFAM	ELMP	0.431839
IFAM	ELMP	0.517191
IFAM	ELMP	0.442918
IFAM	ELMP	0.434296
IFAM	ELMP	0.494975
IFAM	ELMP	0.445434
IFAM	ELMP	0.495962
IFAM	ELMP	0.412125
IFAM	ELMP	0.425191
IFAM	ELMP	0.479118
IFAM	ELMP	0.436108
IFAM	ELMP	0.409652
IFAM	ELMP	0.478684
IFAM	ELMP	0.464101
IFAM	ELMP	0.470108
IFAM	LTN	0.385494
IFAM	LTN	0.355705
IFAM	LTN	0.318277
IFAM	LTN	0.337926
IFAM	LTN	0.323869
IFAM	LTN	0.3512
IFAM	LTN	0.336708
IFAM	LTN	0.365431
IFAM	LTN	0.340098
IFAM	LTN	0.334442
IFAM	LTN	0.326304
IFAM	LTN	0.323012
IFAM	LTN	0.356395
IFAM	LTN	0.348127
IFAM	LTN	0.356299
IFAM	LTN	0.273651
IFAM	LTN	0.346086
IFAM	LTN	0.35548
IFAM	LTN	0.357009
IFAM	LTN	0.347728
IFAM	RTN	0.285205
IFAM	RTN	0.331924
IFAM	RTN	0.270156
IFAM	RTN	0.306632
IFAM	RTN	0.319012
IFAM	RTN	0.260623
IFAM	RTN	0.269193
IFAM	RTN	0.282982
IFAM	RTN	0.321766
IFAM	RTN	0.336379
IFAM	RTN	0.279816
IFAM	RTN	0.307749
IFAM	RTN	0.295733
IFAM	RTN	0.27805
IFAM	RTN	0.264988
IFAM	RTN	0.310179
IFAM	RTN	0.276275
IFAM	RTN	0.275196
IFAM	RTN	0.214425
IFAM	RTN	0.324402
IFAM	TTN	0.397959
IFAM	TTN	0.416756
IFAM	TTN	0.430333
IFAM	TTN	0.389599
IFAM	TTN	0.465611
IFAM	TTN	0.423986
IFAM	TTN	0.435451
IFAM	TTN	0.406171
IFAM	TTN	0.373173
IFAM	TTN	0.439879
IFAM	TTN	0.397732
IFAM	TTN	0.395444
IFAM	TTN	0.458733
IFAM	TTN	0.467226
IFAM	TTN	0.403855
IFAM	TTN	0.384419
IFAM	TTN	0.374143
IFAM	TTN	0.428225
IFAM	TTN	0.463408
IFAM	TTN	0.382754
IFAM	TPD	0.455738
IFAM	TPD	0.512949
IFAM	TPD	0.485764
IFAM	TPD	0.395069
IFAM	TPD	0.461881
IFAM	TPD	0.441359
IFAM	TPD	0.496305
IFAM	TPD	0.48913
IFAM	TPD	0.47147
IFAM	TPD	0.47808
IFAM	TPD	0.473798
IFAM	TPD	0.4379
IFAM	TPD	0.462534
IFAM	TPD	0.459896
IFAM	TPD	0.488639
IFAM	TPD	0.476687
IFAM	TPD	0.458587
IFAM	TPD	0.533022
IFAM	TPD	0.47191
IFAM	TPD	0.424383
IFAM_PA	BF	0.374476
IFAM_PA	BF	0.370337
IFAM_PA	BF	0.4445
IFAM_PA	BF	0.430485
IFAM_PA	BF	0.3482
IFAM_PA	BF	0.400131
IFAM_PA	BF	0.331758
IFAM_PA	BF	0.350661
IFAM_PA	BF	0.383848
IFAM_PA	BF	0.411291
IFAM_PA	BF	0.412429
IFAM_PA	BF	0.404318
IFAM_PA	BF	0.360199
IFAM_PA	BF	0.453039
IFAM_PA	BF	0.340396
IFAM_PA	BF	0.353789
IFAM_PA	BF	0.397817
IFAM_PA	BF	0.385961
IFAM_PA	BF	0.371676
IFAM_PA	BF	0.402392
IFAM_PA	LMD	0.346715
IFAM_PA	LMD	0.346449
IFAM_PA	LMD	0.40559
IFAM_PA	LMD	0.368403
IFAM_PA	LMD	0.363714
IFAM_PA	LMD	0.362404
IFAM_PA	LMD	0.397572
IFAM_PA	LMD	0.367719
IFAM_PA	LMD	0.334788
IFAM_PA	LMD	0.403436
IFAM_PA	LMD	0.371781
IFAM_PA	LMD	0.391326
IFAM_PA	LMD	0.376114
IFAM_PA	LMD	0.388069
IFAM_PA	LMD	0.433342
IFAM_PA	LMD	0.388407
IFAM_PA	LMD	0.349617
IFAM_PA	LMD	0.36682
IFAM_PA	LMD	0.379076
IFAM_PA	LMD	0.36868
IFAM_PA	ELMP	0.439472
IFAM_PA	ELMP	0.463679
IFAM_PA	ELMP	0.412949
IFAM_PA	ELMP	0.384087
IFAM_PA	ELMP	0.396852
IFAM_PA	ELMP	0.400013
IFAM_PA	ELMP	0.481003
IFAM_PA	ELMP	0.435979
IFAM_PA	ELMP	0.427488
IFAM_PA	ELMP	0.481392
IFAM_PA	ELMP	0.441461
IFAM_PA	ELMP	0.477087
IFAM_PA	ELMP	0.391181
IFAM_PA	ELMP	0.429181
IFAM_PA	ELMP	0.441223
IFAM_PA	ELMP	0.421619
IFAM_PA	ELMP	0.394583
IFAM_PA	ELMP	0.467327
IFAM_PA	ELMP	0.451382
IFAM_PA	ELMP	0.457482
IFAM_PA	LTN	0.317773
IFAM_PA	LTN	0.320767
IFAM_PA	LTN	0.207738
IFAM_PA	LTN	0.346041
IFAM_PA	LTN	0.320259
IFAM_PA	LTN	0.310113
IFAM_PA	LTN	0.29955
IFAM_PA	LTN	0.286925
IFAM_PA	LTN	0.273016
IFAM_PA	LTN	0.282907
IFAM_PA	LTN	0.334189
IFAM_PA	LTN	0.287289
IFAM_PA	LTN	0.337479
IFAM_PA	LTN	0.300714
IFAM_PA	LTN	0.251575
IFAM_PA	LTN	0.226501
IFAM_PA	LTN	0.288446
IFAM_PA	LTN	0.292679
IFAM_PA	LTN	0.334956
IFAM_PA	LTN	0.335232
IFAM_PA	RTN	0.243789
IFAM_PA	RTN	0.306085
IFAM_PA	RTN	0.250631
IFAM_PA	RTN	0.26595
IFAM_PA	RTN	0.287596
IFAM_PA	RTN	0.22407
IFAM_PA	RTN	0.201566
IFAM_PA	RTN	0.228544
IFAM_PA	RTN	0.271083
IFAM_PA	RTN	0.314761
IFAM_PA	RTN	0.240006
IFAM_PA	RTN	0.28076
IFAM_PA	RTN	0.248627
IFAM_PA	RTN	0.251673
IFAM_PA	RTN	0.226416
IFAM_PA	RTN	0.284078
IFAM_PA	RTN	0.244195
IFAM_PA	RTN	0.264267
IFAM_PA	RTN	0.16242
IFAM_PA	RTN	0.300932
IFAM_PA	TTN	0.375674
IFAM_PA	TTN	0.360044
IFAM_PA	TTN	0.408372
IFAM_PA	TTN	0.33898
IFAM_PA	TTN	0.459847
IFAM_PA	TTN	0.395384
IFAM_PA	TTN	0.41184
IFAM_PA	TTN	0.374185
IFAM_PA	TTN	0.335023
IFAM_PA	TTN	0.385713
IFAM_PA	TTN	0.364206
IFAM_PA	TTN	0.373451
IFAM_PA	TTN	0.429278
IFAM_PA	TTN	0.42688
IFAM_PA	TTN	0.384397
IFAM_PA	TTN	0.366612
IFAM_PA	TTN	0.349309
IFAM_PA	TTN	0.42698
IFAM_PA	TTN	0.402081
IFAM_PA	TTN	0.336083
IFAM_PA	TPD	0.454655
IFAM_PA	TPD	0.510999
IFAM_PA	TPD	0.474637
IFAM_PA	TPD	0.37712
IFAM_PA	TPD	0.439619
IFAM_PA	TPD	0.433405
IFAM_PA	TPD	0.488792
IFAM_PA	TPD	0.452695
IFAM_PA	TPD	0.469557
IFAM_PA	TPD	0.477301
IFAM_PA	TPD	0.454402
IFAM_PA	TPD	0.412171
IFAM_PA	TPD	0.42607
IFAM_PA	TPD	0.434067
IFAM_PA	TPD	0.480442
IFAM_PA	TPD	0.476623
IFAM_PA	TPD	0.447171
IFAM_PA	TPD	0.514541
IFAM_PA	TPD	0.477039
IFAM_PA	TPD	0.410172
Multi2R	BF	0.398469
Multi2R	BF	0.423936
Multi2R	BF	0.48278
Multi2R	BF	0.477532
Multi2R	BF	0.390244
Multi2R	BF	0.445715
Multi2R	BF	0.412496
Multi2R	BF	0.38849
Multi2R	BF	0.440333
Multi2R	BF	0.458305
Multi2R	BF	0.46641
Multi2R	BF	0.469721
Multi2R	BF	0.418518
Multi2R	BF	0.489945
Multi2R	BF	0.408942
Multi2R	BF	0.41465
Multi2R	BF	0.423191
Multi2R	BF	0.393384
Multi2R	BF	0.378711
Multi2R	BF	0.425479
Multi2R	LMD	0.346715
Multi2R	LMD	0.346449
Multi2R	LMD	0.40559
Multi2R	LMD	0.368403
Multi2R	LMD	0.363714
Multi2R	LMD	0.362404
Multi2R	LMD	0.397572
Multi2R	LMD	0.367719
Multi2R	LMD	0.345297
Multi2R	LMD	0.403436
Multi2R	LMD	0.371781
Multi2R	LMD	0.391326
Multi2R	LMD	0.377455
Multi2R	LMD	0.388069
Multi2R	LMD	0.433343
Multi2R	LMD	0.388407
Multi2R	LMD	0.349617
Multi2R	LMD	0.36682
Multi2R	LMD	0.382983
Multi2R	LMD	0.36868
Multi2R	ELMP	0.445754
Multi2R	ELMP	0.459925
Multi2R	ELMP	0.424959
Multi2R	ELMP	0.392651
Multi2R	ELMP	0.404516
Multi2R	ELMP	0.431859
Multi2R	ELMP	0.517191
Multi2R	ELMP	0.442919
Multi2R	ELMP	0.434298
Multi2R	ELMP	0.494221
Multi2R	ELMP	0.445438
Multi2R	ELMP	0.495963
Multi2R	ELMP	0.412122
Multi2R	ELMP	0.425195
Multi2R	ELMP	0.479786
Multi2R	ELMP	0.440322
Multi2R	ELMP	0.409706
Multi2R	ELMP	0.478686
Multi2R	ELMP	0.464102
Multi2R	ELMP	0.470109
Multi2R	LTN	0.385494
Multi2R	LTN	0.355705
Multi2R	LTN	0.318278
Multi2R	LTN	0.337928
Multi2R	LTN	0.322714
Multi2R	LTN	0.360173
Multi2R	LTN	0.336708
Multi2R	LTN	0.365431
Multi2R	LTN	0.340098
Multi2R	LTN	0.343178
Multi2R	LTN	0.326304
Multi2R	LTN	0.324977
Multi2R	LTN	0.356395
Multi2R	LTN	0.348631
Multi2R	LTN	0.356299
Multi2R	LTN	0.273759
Multi2R	LTN	0.346086
Multi2R	LTN	0.35548
Multi2R	LTN	0.357009
Multi2R	LTN	0.352006
Multi2R	RTN	0.285206
Multi2R	RTN	0.331925
Multi2R	RTN	0.267974
Multi2R	RTN	0.306632
Multi2R	RTN	0.312478
Multi2R	RTN	0.260623
Multi2R	RTN	0.269194
Multi2R	RTN	0.282319
Multi2R	RTN	0.32384
Multi2R	RTN	0.336381
Multi2R	RTN	0.279818
Multi2R	RTN	0.307749
Multi2R	RTN	0.295733
Multi2R	RTN	0.275037
Multi2R	RTN	0.264989
Multi2R	RTN	0.303384
Multi2R	RTN	0.276276
Multi2R	RTN	0.268691
Multi2R	RTN	0.214427
Multi2R	RTN	0.324402
Multi2R	TTN	0.397959
Multi2R	TTN	0.416757
Multi2R	TTN	0.430334
Multi2R	TTN	0.389602
Multi2R	TTN	0.474988
Multi2R	TTN	0.423987
Multi2R	TTN	0.430136
Multi2R	TTN	0.406171
Multi2R	TTN	0.368196
Multi2R	TTN	0.441301
Multi2R	TTN	0.397732
Multi2R	TTN	0.395445
Multi2R	TTN	0.458735
Multi2R	TTN	0.464975
Multi2R	TTN	0.403857
Multi2R	TTN	0.38442
Multi2R	TTN	0.372957
Multi2R	TTN	0.427394
Multi2R	TTN	0.463407
Multi2R	TTN	0.379366
Multi2R	TPD	0.455738
Multi2R	TPD	0.512948
Multi2R	TPD	0.485763
Multi2R	TPD	0.395068
Multi2R	TPD	0.469399
Multi2R	TPD	0.441359
Multi2R	TPD	0.496305
Multi2R	TPD	0.489129
Multi2R	TPD	0.478273
Multi2R	TPD	0.477704
Multi2R	TPD	0.473799
Multi2R	TPD	0.445387
Multi2R	TPD	0.46156
Multi2R	TPD	0.459896
Multi2R	TPD	0.483226
Multi2R	TPD	0.476687
Multi2R	TPD	0.458478
Multi2R	TPD	0.532777
Multi2R	TPD	0.471599
Multi2R	TPD	0.424383
MultiBLUP	BF	0.386547
MultiBLUP	BF	0.357273
MultiBLUP	BF	0.38348
MultiBLUP	BF	0.414749
MultiBLUP	BF	0.378533
MultiBLUP	BF	0.386587
MultiBLUP	BF	0.363799
MultiBLUP	BF	0.36634
MultiBLUP	BF	0.410089
MultiBLUP	BF	0.430536
MultiBLUP	BF	0.358005
MultiBLUP	BF	0.420046
MultiBLUP	BF	0.379062
MultiBLUP	BF	0.457385
MultiBLUP	BF	0.337116
MultiBLUP	BF	0.338635
MultiBLUP	BF	0.375617
MultiBLUP	BF	0.347156
MultiBLUP	BF	0.31186
MultiBLUP	BF	0.355001
MultiBLUP	LMD	0.333166
MultiBLUP	LMD	0.309897
MultiBLUP	LMD	0.342168
MultiBLUP	LMD	0.321498
MultiBLUP	LMD	0.304793
MultiBLUP	LMD	0.341265
MultiBLUP	LMD	0.317606
MultiBLUP	LMD	0.312735
MultiBLUP	LMD	0.302208
MultiBLUP	LMD	0.402461
MultiBLUP	LMD	0.321343
MultiBLUP	LMD	0.313196
MultiBLUP	LMD	0.344032
MultiBLUP	LMD	0.346102
MultiBLUP	LMD	0.397271
MultiBLUP	LMD	0.345411
MultiBLUP	LMD	0.361034
MultiBLUP	LMD	0.345557
MultiBLUP	LMD	0.374351
MultiBLUP	LMD	0.335663
MultiBLUP	ELMP	0.443306
MultiBLUP	ELMP	0.41608
MultiBLUP	ELMP	0.423063
MultiBLUP	ELMP	0.391834
MultiBLUP	ELMP	0.341469
MultiBLUP	ELMP	0.372643
MultiBLUP	ELMP	0.463503
MultiBLUP	ELMP	0.416742
MultiBLUP	ELMP	0.398855
MultiBLUP	ELMP	0.432613
MultiBLUP	ELMP	0.429441
MultiBLUP	ELMP	0.452036
MultiBLUP	ELMP	0.362548
MultiBLUP	ELMP	0.369053
MultiBLUP	ELMP	0.418148
MultiBLUP	ELMP	0.368638
MultiBLUP	ELMP	0.394766
MultiBLUP	ELMP	0.441768
MultiBLUP	ELMP	0.432077
MultiBLUP	ELMP	0.422261
MultiBLUP	LTN	0.290147
MultiBLUP	LTN	0.260091
MultiBLUP	LTN	0.195233
MultiBLUP	LTN	0.2699
MultiBLUP	LTN	0.254069
MultiBLUP	LTN	0.266561
MultiBLUP	LTN	0.307426
MultiBLUP	LTN	0.250748
MultiBLUP	LTN	0.250826
MultiBLUP	LTN	0.261506
MultiBLUP	LTN	0.310156
MultiBLUP	LTN	0.218778
MultiBLUP	LTN	0.258194
MultiBLUP	LTN	0.27502
MultiBLUP	LTN	0.182038
MultiBLUP	LTN	0.165465
MultiBLUP	LTN	0.254248
MultiBLUP	LTN	0.261612
MultiBLUP	LTN	0.282684
MultiBLUP	LTN	0.256007
MultiBLUP	RTN	0.253455
MultiBLUP	RTN	0.24307
MultiBLUP	RTN	0.218629
MultiBLUP	RTN	0.23876
MultiBLUP	RTN	0.258303
MultiBLUP	RTN	0.18567
MultiBLUP	RTN	0.219113
MultiBLUP	RTN	0.183536
MultiBLUP	RTN	0.228027
MultiBLUP	RTN	0.287929
MultiBLUP	RTN	0.23079
MultiBLUP	RTN	0.257552
MultiBLUP	RTN	0.216571
MultiBLUP	RTN	0.229171
MultiBLUP	RTN	0.233517
MultiBLUP	RTN	0.228461
MultiBLUP	RTN	0.220643
MultiBLUP	RTN	0.257282
MultiBLUP	RTN	0.162021
MultiBLUP	RTN	0.260569
MultiBLUP	TTN	0.364291
MultiBLUP	TTN	0.360784
MultiBLUP	TTN	0.367762
MultiBLUP	TTN	0.313234
MultiBLUP	TTN	0.397849
MultiBLUP	TTN	0.382718
MultiBLUP	TTN	0.393532
MultiBLUP	TTN	0.359337
MultiBLUP	TTN	0.301681
MultiBLUP	TTN	0.375258
MultiBLUP	TTN	0.33468
MultiBLUP	TTN	0.319224
MultiBLUP	TTN	0.406889
MultiBLUP	TTN	0.400805
MultiBLUP	TTN	0.359485
MultiBLUP	TTN	0.369288
MultiBLUP	TTN	0.346403
MultiBLUP	TTN	0.38874
MultiBLUP	TTN	0.403073
MultiBLUP	TTN	0.336741
MultiBLUP	TPD	0.397163
MultiBLUP	TPD	0.450521
MultiBLUP	TPD	0.440623
MultiBLUP	TPD	0.3972
MultiBLUP	TPD	0.397313
MultiBLUP	TPD	0.407442
MultiBLUP	TPD	0.417638
MultiBLUP	TPD	0.422157
MultiBLUP	TPD	0.402722
MultiBLUP	TPD	0.43072
MultiBLUP	TPD	0.367581
MultiBLUP	TPD	0.405892
MultiBLUP	TPD	0.414645
MultiBLUP	TPD	0.408784
MultiBLUP	TPD	0.450471
MultiBLUP	TPD	0.430425
MultiBLUP	TPD	0.399145
MultiBLUP	TPD	0.502488
MultiBLUP	TPD	0.41256
MultiBLUP	TPD	0.382321

## Sheet: Fig. 5&Supplementary Table 11
Model	Trait	Accuracy
GBLUP	D100	0.402936
GBLUP	D100	0.430158
GBLUP	D100	0.397598
GBLUP	D100	0.404711
GBLUP	D100	0.390186
GBLUP	D100	0.387188
GBLUP	D100	0.41861
GBLUP	D100	0.422491
GBLUP	D100	0.411563
GBLUP	D100	0.404029
GBLUP	D100	0.412677
GBLUP	D100	0.417824
GBLUP	D100	0.412849
GBLUP	D100	0.409432
GBLUP	D100	0.408056
GBLUP	D100	0.402425
GBLUP	D100	0.420956
GBLUP	D100	0.394434
GBLUP	D100	0.438422
GBLUP	D100	0.446868
GBLUP	BF100	0.610621
GBLUP	BF100	0.615431
GBLUP	BF100	0.614033
GBLUP	BF100	0.593693
GBLUP	BF100	0.603657
GBLUP	BF100	0.614635
GBLUP	BF100	0.611848
GBLUP	BF100	0.61227
GBLUP	BF100	0.619334
GBLUP	BF100	0.610973
GBLUP	BF100	0.599962
GBLUP	BF100	0.605271
GBLUP	BF100	0.612421
GBLUP	BF100	0.609465
GBLUP	BF100	0.599952
GBLUP	BF100	0.617113
GBLUP	BF100	0.618009
GBLUP	BF100	0.615817
GBLUP	BF100	0.618892
GBLUP	BF100	0.625782
GBLUP	LMA100	0.460192
GBLUP	LMA100	0.448601
GBLUP	LMA100	0.44284
GBLUP	LMA100	0.469282
GBLUP	LMA100	0.432305
GBLUP	LMA100	0.437423
GBLUP	LMA100	0.440828
GBLUP	LMA100	0.461725
GBLUP	LMA100	0.426766
GBLUP	LMA100	0.454192
GBLUP	LMA100	0.459222
GBLUP	LMA100	0.448558
GBLUP	LMA100	0.457357
GBLUP	LMA100	0.453847
GBLUP	LMA100	0.444033
GBLUP	LMA100	0.432217
GBLUP	LMA100	0.452227
GBLUP	LMA100	0.461555
GBLUP	LMA100	0.455725
GBLUP	LMA100	0.473468
GBLUP	LTN	0.347294
GBLUP	LTN	0.401998
GBLUP	LTN	0.347059
GBLUP	LTN	0.369573
GBLUP	LTN	0.351356
GBLUP	LTN	0.359375
GBLUP	LTN	0.374915
GBLUP	LTN	0.361619
GBLUP	LTN	0.3765
GBLUP	LTN	0.37967
GBLUP	LTN	0.374306
GBLUP	LTN	0.351313
GBLUP	LTN	0.36392
GBLUP	LTN	0.347376
GBLUP	LTN	0.367639
GBLUP	LTN	0.367466
GBLUP	LTN	0.359846
GBLUP	LTN	0.354265
GBLUP	LTN	0.379781
GBLUP	LTN	0.375552
GBLUP	RTN	0.372509
GBLUP	RTN	0.374345
GBLUP	RTN	0.371998
GBLUP	RTN	0.405995
GBLUP	RTN	0.389121
GBLUP	RTN	0.393469
GBLUP	RTN	0.357132
GBLUP	RTN	0.371035
GBLUP	RTN	0.324483
GBLUP	RTN	0.398569
GBLUP	RTN	0.391379
GBLUP	RTN	0.355701
GBLUP	RTN	0.387337
GBLUP	RTN	0.385166
GBLUP	RTN	0.360866
GBLUP	RTN	0.363453
GBLUP	RTN	0.387034
GBLUP	RTN	0.356928
GBLUP	RTN	0.415285
GBLUP	RTN	0.369629
GBLUP	TTN	0.476626
GBLUP	TTN	0.483718
GBLUP	TTN	0.466109
GBLUP	TTN	0.45942
GBLUP	TTN	0.499868
GBLUP	TTN	0.469002
GBLUP	TTN	0.508733
GBLUP	TTN	0.463874
GBLUP	TTN	0.472489
GBLUP	TTN	0.461773
GBLUP	TTN	0.477167
GBLUP	TTN	0.475646
GBLUP	TTN	0.502674
GBLUP	TTN	0.459156
GBLUP	TTN	0.4448
GBLUP	TTN	0.48489
GBLUP	TTN	0.475292
GBLUP	TTN	0.491861
GBLUP	TTN	0.493675
GBLUP	TTN	0.509544
IFAM	D100	0.416857
IFAM	D100	0.438531
IFAM	D100	0.412281
IFAM	D100	0.422273
IFAM	D100	0.406459
IFAM	D100	0.400338
IFAM	D100	0.433293
IFAM	D100	0.434455
IFAM	D100	0.421241
IFAM	D100	0.419782
IFAM	D100	0.424889
IFAM	D100	0.434513
IFAM	D100	0.426358
IFAM	D100	0.421197
IFAM	D100	0.423074
IFAM	D100	0.413027
IFAM	D100	0.432346
IFAM	D100	0.407555
IFAM	D100	0.446651
IFAM	D100	0.463274
IFAM	BF100	0.622806
IFAM	BF100	0.631421
IFAM	BF100	0.625063
IFAM	BF100	0.608119
IFAM	BF100	0.617386
IFAM	BF100	0.626567
IFAM	BF100	0.621393
IFAM	BF100	0.621319
IFAM	BF100	0.630912
IFAM	BF100	0.623379
IFAM	BF100	0.611079
IFAM	BF100	0.616063
IFAM	BF100	0.619236
IFAM	BF100	0.618154
IFAM	BF100	0.614058
IFAM	BF100	0.629875
IFAM	BF100	0.629851
IFAM	BF100	0.630932
IFAM	BF100	0.626225
IFAM	BF100	0.640288
IFAM	LMA100	0.485019
IFAM	LMA100	0.469233
IFAM	LMA100	0.466484
IFAM	LMA100	0.486843
IFAM	LMA100	0.450965
IFAM	LMA100	0.455136
IFAM	LMA100	0.472798
IFAM	LMA100	0.492849
IFAM	LMA100	0.459023
IFAM	LMA100	0.481275
IFAM	LMA100	0.480647
IFAM	LMA100	0.470869
IFAM	LMA100	0.4786
IFAM	LMA100	0.472243
IFAM	LMA100	0.459593
IFAM	LMA100	0.455134
IFAM	LMA100	0.471601
IFAM	LMA100	0.479926
IFAM	LMA100	0.48088
IFAM	LMA100	0.503059
IFAM	LTN	0.369528
IFAM	LTN	0.411283
IFAM	LTN	0.365457
IFAM	LTN	0.391486
IFAM	LTN	0.366454
IFAM	LTN	0.37399
IFAM	LTN	0.388668
IFAM	LTN	0.384922
IFAM	LTN	0.38559
IFAM	LTN	0.395118
IFAM	LTN	0.394261
IFAM	LTN	0.366676
IFAM	LTN	0.377628
IFAM	LTN	0.363821
IFAM	LTN	0.391675
IFAM	LTN	0.385288
IFAM	LTN	0.37903
IFAM	LTN	0.3719
IFAM	LTN	0.393795
IFAM	LTN	0.395578
IFAM	RTN	0.407866
IFAM	RTN	0.39204
IFAM	RTN	0.392056
IFAM	RTN	0.423646
IFAM	RTN	0.408101
IFAM	RTN	0.418034
IFAM	RTN	0.390656
IFAM	RTN	0.408315
IFAM	RTN	0.3508
IFAM	RTN	0.423876
IFAM	RTN	0.416908
IFAM	RTN	0.402785
IFAM	RTN	0.414717
IFAM	RTN	0.411626
IFAM	RTN	0.387098
IFAM	RTN	0.382335
IFAM	RTN	0.414695
IFAM	RTN	0.386844
IFAM	RTN	0.442548
IFAM	RTN	0.40562
IFAM	TTN	0.495675
IFAM	TTN	0.50004
IFAM	TTN	0.495212
IFAM	TTN	0.485502
IFAM	TTN	0.512893
IFAM	TTN	0.482559
IFAM	TTN	0.524115
IFAM	TTN	0.482923
IFAM	TTN	0.494913
IFAM	TTN	0.48062
IFAM	TTN	0.486477
IFAM	TTN	0.486197
IFAM	TTN	0.516637
IFAM	TTN	0.478964
IFAM	TTN	0.461991
IFAM	TTN	0.502077
IFAM	TTN	0.495999
IFAM	TTN	0.51644
IFAM	TTN	0.510201
IFAM	TTN	0.523372
BayesR	D100	0.413528
BayesR	D100	0.443582
BayesR	D100	0.416161
BayesR	D100	0.421877
BayesR	D100	0.406157
BayesR	D100	0.401522
BayesR	D100	0.437241
BayesR	D100	0.435706
BayesR	D100	0.426297
BayesR	D100	0.42404
BayesR	D100	0.427767
BayesR	D100	0.434545
BayesR	D100	0.435048
BayesR	D100	0.422151
BayesR	D100	0.416368
BayesR	D100	0.418137
BayesR	D100	0.436574
BayesR	D100	0.408165
BayesR	D100	0.455231
BayesR	D100	0.458207
BayesR	BF100	0.609095
BayesR	BF100	0.618417
BayesR	BF100	0.603464
BayesR	BF100	0.595506
BayesR	BF100	0.59223
BayesR	BF100	0.597066
BayesR	BF100	0.593406
BayesR	BF100	0.593258
BayesR	BF100	0.617645
BayesR	BF100	0.613196
BayesR	BF100	0.597046
BayesR	BF100	0.594475
BayesR	BF100	0.596622
BayesR	BF100	0.592762
BayesR	BF100	0.606872
BayesR	BF100	0.608318
BayesR	BF100	0.601184
BayesR	BF100	0.615973
BayesR	BF100	0.598236
BayesR	BF100	0.625092
BayesR	LMA100	0.494465
BayesR	LMA100	0.473105
BayesR	LMA100	0.474891
BayesR	LMA100	0.489997
BayesR	LMA100	0.45811
BayesR	LMA100	0.453904
BayesR	LMA100	0.471161
BayesR	LMA100	0.500038
BayesR	LMA100	0.464185
BayesR	LMA100	0.485202
BayesR	LMA100	0.484769
BayesR	LMA100	0.479059
BayesR	LMA100	0.48732
BayesR	LMA100	0.481297
BayesR	LMA100	0.473999
BayesR	LMA100	0.463639
BayesR	LMA100	0.489622
BayesR	LMA100	0.485647
BayesR	LMA100	0.490941
BayesR	LMA100	0.506763
BayesR	LTN	0.0841487
BayesR	LTN	0.0837483
BayesR	LTN	0.0941005
BayesR	LTN	0.115839
BayesR	LTN	0.0782899
BayesR	LTN	0.0298642
BayesR	LTN	0.0697005
BayesR	LTN	0.0785878
BayesR	LTN	0.0564865
BayesR	LTN	0.0801444
BayesR	LTN	0.0667682
BayesR	LTN	0.0973171
BayesR	LTN	0.0798966
BayesR	LTN	0.0817592
BayesR	LTN	0.116926
BayesR	LTN	0.0642811
BayesR	LTN	0.0855783
BayesR	LTN	0.0236353
BayesR	LTN	0.0979836
BayesR	LTN	0.085309
BayesR	RTN	0.080982
BayesR	RTN	0.0817187
BayesR	RTN	0.0859892
BayesR	RTN	0.0741233
BayesR	RTN	0.11232
BayesR	RTN	0.107742
BayesR	RTN	0.0716583
BayesR	RTN	0.0549283
BayesR	RTN	0.0596278
BayesR	RTN	0.0715314
BayesR	RTN	0.0687024
BayesR	RTN	0.0496488
BayesR	RTN	0.110303
BayesR	RTN	0.111841
BayesR	RTN	0.100108
BayesR	RTN	0.100336
BayesR	RTN	0.12733
BayesR	RTN	0.0372313
BayesR	RTN	0.136756
BayesR	RTN	0.084377
BayesR	TTN	0.223284
BayesR	TTN	0.303559
BayesR	TTN	0.227838
BayesR	TTN	0.173784
BayesR	TTN	0.259963
BayesR	TTN	0.218192
BayesR	TTN	0.229416
BayesR	TTN	0.179213
BayesR	TTN	0.201666
BayesR	TTN	0.199755
BayesR	TTN	0.204539
BayesR	TTN	0.190342
BayesR	TTN	0.21748
BayesR	TTN	0.219493
BayesR	TTN	0.178962
BayesR	TTN	0.207782
BayesR	TTN	0.18335
BayesR	TTN	0.226969
BayesR	TTN	0.216356
BayesR	TTN	0.18141
IFAM_PA	D100	0.402911
IFAM_PA	D100	0.432165
IFAM_PA	D100	0.398483
IFAM_PA	D100	0.405435
IFAM_PA	D100	0.388449
IFAM_PA	D100	0.389814
IFAM_PA	D100	0.418707
IFAM_PA	D100	0.423287
IFAM_PA	D100	0.413421
IFAM_PA	D100	0.405435
IFAM_PA	D100	0.413772
IFAM_PA	D100	0.41618
IFAM_PA	D100	0.412818
IFAM_PA	D100	0.41222
IFAM_PA	D100	0.409518
IFAM_PA	D100	0.40623
IFAM_PA	D100	0.421086
IFAM_PA	D100	0.395628
IFAM_PA	D100	0.43754
IFAM_PA	D100	0.437912
IFAM_PA	BF100	0.610798
IFAM_PA	BF100	0.61551
IFAM_PA	BF100	0.614145
IFAM_PA	BF100	0.593784
IFAM_PA	BF100	0.603783
IFAM_PA	BF100	0.614667
IFAM_PA	BF100	0.61179
IFAM_PA	BF100	0.612274
IFAM_PA	BF100	0.619366
IFAM_PA	BF100	0.610759
IFAM_PA	BF100	0.600012
IFAM_PA	BF100	0.605296
IFAM_PA	BF100	0.612516
IFAM_PA	BF100	0.60966
IFAM_PA	BF100	0.600051
IFAM_PA	BF100	0.617189
IFAM_PA	BF100	0.618126
IFAM_PA	BF100	0.615797
IFAM_PA	BF100	0.618927
IFAM_PA	BF100	0.625694
IFAM_PA	LMA100	0.460478
IFAM_PA	LMA100	0.448649
IFAM_PA	LMA100	0.442392
IFAM_PA	LMA100	0.46962
IFAM_PA	LMA100	0.431985
IFAM_PA	LMA100	0.438022
IFAM_PA	LMA100	0.440981
IFAM_PA	LMA100	0.462183
IFAM_PA	LMA100	0.425724
IFAM_PA	LMA100	0.45403
IFAM_PA	LMA100	0.459152
IFAM_PA	LMA100	0.448533
IFAM_PA	LMA100	0.457094
IFAM_PA	LMA100	0.45394
IFAM_PA	LMA100	0.443998
IFAM_PA	LMA100	0.432193
IFAM_PA	LMA100	0.449242
IFAM_PA	LMA100	0.462328
IFAM_PA	LMA100	0.455838
IFAM_PA	LMA100	0.473549
IFAM_PA	LTN	0.348514
IFAM_PA	LTN	0.401883
IFAM_PA	LTN	0.347207
IFAM_PA	LTN	0.370177
IFAM_PA	LTN	0.353071
IFAM_PA	LTN	0.359849
IFAM_PA	LTN	0.375126
IFAM_PA	LTN	0.361381
IFAM_PA	LTN	0.376548
IFAM_PA	LTN	0.382521
IFAM_PA	LTN	0.37462
IFAM_PA	LTN	0.352821
IFAM_PA	LTN	0.365434
IFAM_PA	LTN	0.348928
IFAM_PA	LTN	0.370175
IFAM_PA	LTN	0.368504
IFAM_PA	LTN	0.361136
IFAM_PA	LTN	0.349053
IFAM_PA	LTN	0.375458
IFAM_PA	LTN	0.376122
IFAM_PA	RTN	0.372136
IFAM_PA	RTN	0.35862
IFAM_PA	RTN	0.356105
IFAM_PA	RTN	0.401985
IFAM_PA	RTN	0.388805
IFAM_PA	RTN	0.393355
IFAM_PA	RTN	0.346783
IFAM_PA	RTN	0.370862
IFAM_PA	RTN	0.308369
IFAM_PA	RTN	0.382494
IFAM_PA	RTN	0.391316
IFAM_PA	RTN	0.340458
IFAM_PA	RTN	0.364291
IFAM_PA	RTN	0.381228
IFAM_PA	RTN	0.341447
IFAM_PA	RTN	0.34274
IFAM_PA	RTN	0.386557
IFAM_PA	RTN	0.357345
IFAM_PA	RTN	0.418076
IFAM_PA	RTN	0.348946
IFAM_PA	TTN	0.466241
IFAM_PA	TTN	0.483673
IFAM_PA	TTN	0.466972
IFAM_PA	TTN	0.460174
IFAM_PA	TTN	0.499169
IFAM_PA	TTN	0.470112
IFAM_PA	TTN	0.500262
IFAM_PA	TTN	0.463451
IFAM_PA	TTN	0.473496
IFAM_PA	TTN	0.461896
IFAM_PA	TTN	0.468067
IFAM_PA	TTN	0.475256
IFAM_PA	TTN	0.501059
IFAM_PA	TTN	0.445157
IFAM_PA	TTN	0.439767
IFAM_PA	TTN	0.484622
IFAM_PA	TTN	0.475287
IFAM_PA	TTN	0.491918
IFAM_PA	TTN	0.474838
IFAM_PA	TTN	0.509468
Multi2R	D100	0.417313
Multi2R	D100	0.438875
Multi2R	D100	0.412324
Multi2R	D100	0.422197
Multi2R	D100	0.406419
Multi2R	D100	0.400335
Multi2R	D100	0.433292
Multi2R	D100	0.434093
Multi2R	D100	0.422533
Multi2R	D100	0.419781
Multi2R	D100	0.424892
Multi2R	D100	0.43444
Multi2R	D100	0.42636
Multi2R	D100	0.421198
Multi2R	D100	0.423073
Multi2R	D100	0.413024
Multi2R	D100	0.432741
Multi2R	D100	0.406471
Multi2R	D100	0.447447
Multi2R	D100	0.46335
Multi2R	BF100	0.622807
Multi2R	BF100	0.630455
Multi2R	BF100	0.625063
Multi2R	BF100	0.608119
Multi2R	BF100	0.617388
Multi2R	BF100	0.626571
Multi2R	BF100	0.621394
Multi2R	BF100	0.621318
Multi2R	BF100	0.630912
Multi2R	BF100	0.622907
Multi2R	BF100	0.611079
Multi2R	BF100	0.616064
Multi2R	BF100	0.619238
Multi2R	BF100	0.618157
Multi2R	BF100	0.614061
Multi2R	BF100	0.629874
Multi2R	BF100	0.628888
Multi2R	BF100	0.63093
Multi2R	BF100	0.624937
Multi2R	BF100	0.639453
Multi2R	LMA100	0.485019
Multi2R	LMA100	0.469389
Multi2R	LMA100	0.466487
Multi2R	LMA100	0.486845
Multi2R	LMA100	0.450964
Multi2R	LMA100	0.455137
Multi2R	LMA100	0.472798
Multi2R	LMA100	0.49285
Multi2R	LMA100	0.459022
Multi2R	LMA100	0.481632
Multi2R	LMA100	0.480648
Multi2R	LMA100	0.470864
Multi2R	LMA100	0.478601
Multi2R	LMA100	0.472243
Multi2R	LMA100	0.459595
Multi2R	LMA100	0.455136
Multi2R	LMA100	0.471603
Multi2R	LMA100	0.479925
Multi2R	LMA100	0.480881
Multi2R	LMA100	0.50306
Multi2R	LTN	0.367784
Multi2R	LTN	0.411283
Multi2R	LTN	0.365457
Multi2R	LTN	0.391489
Multi2R	LTN	0.366451
Multi2R	LTN	0.372169
Multi2R	LTN	0.388667
Multi2R	LTN	0.384924
Multi2R	LTN	0.38559
Multi2R	LTN	0.395117
Multi2R	LTN	0.39426
Multi2R	LTN	0.366675
Multi2R	LTN	0.377629
Multi2R	LTN	0.36382
Multi2R	LTN	0.391674
Multi2R	LTN	0.385287
Multi2R	LTN	0.37903
Multi2R	LTN	0.371901
Multi2R	LTN	0.393796
Multi2R	LTN	0.395578
Multi2R	RTN	0.407867
Multi2R	RTN	0.390072
Multi2R	RTN	0.387731
Multi2R	RTN	0.423645
Multi2R	RTN	0.408101
Multi2R	RTN	0.416442
Multi2R	RTN	0.387103
Multi2R	RTN	0.408315
Multi2R	RTN	0.353018
Multi2R	RTN	0.423874
Multi2R	RTN	0.416907
Multi2R	RTN	0.398754
Multi2R	RTN	0.414716
Multi2R	RTN	0.411627
Multi2R	RTN	0.3871
Multi2R	RTN	0.382336
Multi2R	RTN	0.414413
Multi2R	RTN	0.386845
Multi2R	RTN	0.441837
Multi2R	RTN	0.40562
Multi2R	TTN	0.495676
Multi2R	TTN	0.500041
Multi2R	TTN	0.492181
Multi2R	TTN	0.482055
Multi2R	TTN	0.512893
Multi2R	TTN	0.482559
Multi2R	TTN	0.521591
Multi2R	TTN	0.482925
Multi2R	TTN	0.491103
Multi2R	TTN	0.476312
Multi2R	TTN	0.48459
Multi2R	TTN	0.486195
Multi2R	TTN	0.516638
Multi2R	TTN	0.478517
Multi2R	TTN	0.461992
Multi2R	TTN	0.501538
Multi2R	TTN	0.492159
Multi2R	TTN	0.516438
Multi2R	TTN	0.510201
Multi2R	TTN	0.523371
MultiBLUP	D100	0.403045
MultiBLUP	D100	0.420547
MultiBLUP	D100	0.403906
MultiBLUP	D100	0.398707
MultiBLUP	D100	0.380773
MultiBLUP	D100	0.390486
MultiBLUP	D100	0.413412
MultiBLUP	D100	0.409167
MultiBLUP	D100	0.392928
MultiBLUP	D100	0.40051
MultiBLUP	D100	0.4062
MultiBLUP	D100	0.412882
MultiBLUP	D100	0.406826
MultiBLUP	D100	0.401577
MultiBLUP	D100	0.397401
MultiBLUP	D100	0.392989
MultiBLUP	D100	0.41115
MultiBLUP	D100	0.390987
MultiBLUP	D100	0.435707
MultiBLUP	D100	0.432779
MultiBLUP	BF100	0.612574
MultiBLUP	BF100	0.622137
MultiBLUP	BF100	0.612616
MultiBLUP	BF100	0.601288
MultiBLUP	BF100	0.608434
MultiBLUP	BF100	0.619508
MultiBLUP	BF100	0.614233
MultiBLUP	BF100	0.615024
MultiBLUP	BF100	0.62399
MultiBLUP	BF100	0.616731
MultiBLUP	BF100	0.607713
MultiBLUP	BF100	0.611038
MultiBLUP	BF100	0.608076
MultiBLUP	BF100	0.610056
MultiBLUP	BF100	0.598694
MultiBLUP	BF100	0.615857
MultiBLUP	BF100	0.623068
MultiBLUP	BF100	0.622049
MultiBLUP	BF100	0.624028
MultiBLUP	BF100	0.633635
MultiBLUP	LMA100	0.474131
MultiBLUP	LMA100	0.452415
MultiBLUP	LMA100	0.448592
MultiBLUP	LMA100	0.462997
MultiBLUP	LMA100	0.42162
MultiBLUP	LMA100	0.441049
MultiBLUP	LMA100	0.446968
MultiBLUP	LMA100	0.461765
MultiBLUP	LMA100	0.445496
MultiBLUP	LMA100	0.460094
MultiBLUP	LMA100	0.461056
MultiBLUP	LMA100	0.44464
MultiBLUP	LMA100	0.457682
MultiBLUP	LMA100	0.457332
MultiBLUP	LMA100	0.437726
MultiBLUP	LMA100	0.438058
MultiBLUP	LMA100	0.447297
MultiBLUP	LMA100	0.450556
MultiBLUP	LMA100	0.470849
MultiBLUP	LMA100	0.471243
MultiBLUP	LTN	0.335789
MultiBLUP	LTN	0.379495
MultiBLUP	LTN	0.332357
MultiBLUP	LTN	0.356887
MultiBLUP	LTN	0.33971
MultiBLUP	LTN	0.347282
MultiBLUP	LTN	0.359455
MultiBLUP	LTN	0.347844
MultiBLUP	LTN	0.354414
MultiBLUP	LTN	0.380818
MultiBLUP	LTN	0.369206
MultiBLUP	LTN	0.34427
MultiBLUP	LTN	0.338689
MultiBLUP	LTN	0.340643
MultiBLUP	LTN	0.353178
MultiBLUP	LTN	0.349918
MultiBLUP	LTN	0.354512
MultiBLUP	LTN	0.324473
MultiBLUP	LTN	0.343599
MultiBLUP	LTN	0.359105
MultiBLUP	RTN	0.361759
MultiBLUP	RTN	0.360767
MultiBLUP	RTN	0.353299
MultiBLUP	RTN	0.380057
MultiBLUP	RTN	0.36845
MultiBLUP	RTN	0.388776
MultiBLUP	RTN	0.356161
MultiBLUP	RTN	0.349973
MultiBLUP	RTN	0.314938
MultiBLUP	RTN	0.379677
MultiBLUP	RTN	0.350633
MultiBLUP	RTN	0.355353
MultiBLUP	RTN	0.364422
MultiBLUP	RTN	0.357768
MultiBLUP	RTN	0.345297
MultiBLUP	RTN	0.335069
MultiBLUP	RTN	0.366667
MultiBLUP	RTN	0.347176
MultiBLUP	RTN	0.409637
MultiBLUP	RTN	0.347399
MultiBLUP	TTN	0.478091
MultiBLUP	TTN	0.462734
MultiBLUP	TTN	0.472572
MultiBLUP	TTN	0.465602
MultiBLUP	TTN	0.486711
MultiBLUP	TTN	0.48017
MultiBLUP	TTN	0.511371
MultiBLUP	TTN	0.467602
MultiBLUP	TTN	0.481621
MultiBLUP	TTN	0.454653
MultiBLUP	TTN	0.481833
MultiBLUP	TTN	0.458187
MultiBLUP	TTN	0.473167
MultiBLUP	TTN	0.456581
MultiBLUP	TTN	0.44582
MultiBLUP	TTN	0.47165
MultiBLUP	TTN	0.474852
MultiBLUP	TTN	0.484445
MultiBLUP	TTN	0.467177
MultiBLUP	TTN	0.501851

## Sheet: Fig. 6&Supplementary Table 14
Model	Trait	Accuracy
GBLUP	GL	0.332274
GBLUP	GL	0.511934
GBLUP	GL	0.34885
GBLUP	GL	0.429756
GBLUP	GL	0.341328
GBLUP	GL	0.440301
GBLUP	GL	0.368177
GBLUP	GL	0.419155
GBLUP	GL	0.477902
GBLUP	GL	0.428717
GBLUP	GL	0.436519
GBLUP	GL	0.48524
GBLUP	GL	0.410966
GBLUP	GL	0.375529
GBLUP	GL	0.395247
GBLUP	GL	0.4205
GBLUP	GL	0.486803
GBLUP	GL	0.423344
GBLUP	GL	0.36306
GBLUP	GL	0.434201
GBLUP	GW	0.58414
GBLUP	GW	0.539327
GBLUP	GW	0.529694
GBLUP	GW	0.520164
GBLUP	GW	0.517662
GBLUP	GW	0.504939
GBLUP	GW	0.547298
GBLUP	GW	0.514799
GBLUP	GW	0.532206
GBLUP	GW	0.470173
GBLUP	GW	0.440631
GBLUP	GW	0.47902
GBLUP	GW	0.564543
GBLUP	GW	0.505477
GBLUP	GW	0.491973
GBLUP	GW	0.552528
GBLUP	GW	0.575523
GBLUP	GW	0.483465
GBLUP	GW	0.527727
GBLUP	GW	0.454906
GBLUP	GLWR	0.475378
GBLUP	GLWR	0.610132
GBLUP	GLWR	0.583343
GBLUP	GLWR	0.45454
GBLUP	GLWR	0.545581
GBLUP	GLWR	0.559298
GBLUP	GLWR	0.49185
GBLUP	GLWR	0.546845
GBLUP	GLWR	0.467959
GBLUP	GLWR	0.491343
GBLUP	GLWR	0.550708
GBLUP	GLWR	0.564063
GBLUP	GLWR	0.519572
GBLUP	GLWR	0.508994
GBLUP	GLWR	0.537143
GBLUP	GLWR	0.575488
GBLUP	GLWR	0.548959
GBLUP	GLWR	0.466953
GBLUP	GLWR	0.571072
GBLUP	GLWR	0.533038
GBLUP	DH	0.461006
GBLUP	DH	0.489932
GBLUP	DH	0.471588
GBLUP	DH	0.492885
GBLUP	DH	0.459085
GBLUP	DH	0.42986
GBLUP	DH	0.46896
GBLUP	DH	0.450034
GBLUP	DH	0.411756
GBLUP	DH	0.418791
GBLUP	DH	0.476959
GBLUP	DH	0.456622
GBLUP	DH	0.438096
GBLUP	DH	0.442395
GBLUP	DH	0.460095
GBLUP	DH	0.373383
GBLUP	DH	0.406333
GBLUP	DH	0.469629
GBLUP	DH	0.454493
GBLUP	DH	0.402277
GBLUP	TGW	0.529518
GBLUP	TGW	0.399374
GBLUP	TGW	0.500504
GBLUP	TGW	0.507616
GBLUP	TGW	0.504078
GBLUP	TGW	0.454573
GBLUP	TGW	0.478188
GBLUP	TGW	0.386823
GBLUP	TGW	0.479192
GBLUP	TGW	0.495034
GBLUP	TGW	0.51435
GBLUP	TGW	0.459059
GBLUP	TGW	0.488898
GBLUP	TGW	0.468926
GBLUP	TGW	0.564566
GBLUP	TGW	0.427775
GBLUP	TGW	0.479529
GBLUP	TGW	0.448737
GBLUP	TGW	0.437699
GBLUP	TGW	0.475197
IFAM	GL	0.458889
IFAM	GL	0.520188
IFAM	GL	0.454865
IFAM	GL	0.470543
IFAM	GL	0.414659
IFAM	GL	0.517817
IFAM	GL	0.438796
IFAM	GL	0.512696
IFAM	GL	0.537283
IFAM	GL	0.518151
IFAM	GL	0.543276
IFAM	GL	0.48251
IFAM	GL	0.516665
IFAM	GL	0.474968
IFAM	GL	0.46792
IFAM	GL	0.44141
IFAM	GL	0.56061
IFAM	GL	0.468776
IFAM	GL	0.456514
IFAM	GL	0.492127
IFAM	GW	0.626194
IFAM	GW	0.600273
IFAM	GW	0.564504
IFAM	GW	0.559304
IFAM	GW	0.53642
IFAM	GW	0.587118
IFAM	GW	0.615201
IFAM	GW	0.533215
IFAM	GW	0.578837
IFAM	GW	0.510811
IFAM	GW	0.540709
IFAM	GW	0.53923
IFAM	GW	0.598844
IFAM	GW	0.553267
IFAM	GW	0.556177
IFAM	GW	0.589966
IFAM	GW	0.619405
IFAM	GW	0.573616
IFAM	GW	0.564954
IFAM	GW	0.515452
IFAM	GLWR	0.562991
IFAM	GLWR	0.658433
IFAM	GLWR	0.684814
IFAM	GLWR	0.538648
IFAM	GLWR	0.622665
IFAM	GLWR	0.65444
IFAM	GLWR	0.616479
IFAM	GLWR	0.663614
IFAM	GLWR	0.580819
IFAM	GLWR	0.623802
IFAM	GLWR	0.618529
IFAM	GLWR	0.649511
IFAM	GLWR	0.646483
IFAM	GLWR	0.617653
IFAM	GLWR	0.625882
IFAM	GLWR	0.642108
IFAM	GLWR	0.639252
IFAM	GLWR	0.56837
IFAM	GLWR	0.670216
IFAM	GLWR	0.642329
IFAM	DH	0.469586
IFAM	DH	0.469812
IFAM	DH	0.503357
IFAM	DH	0.481456
IFAM	DH	0.46575
IFAM	DH	0.439441
IFAM	DH	0.472926
IFAM	DH	0.479134
IFAM	DH	0.45687
IFAM	DH	0.449049
IFAM	DH	0.500933
IFAM	DH	0.461984
IFAM	DH	0.465556
IFAM	DH	0.458514
IFAM	DH	0.484404
IFAM	DH	0.415863
IFAM	DH	0.433981
IFAM	DH	0.469894
IFAM	DH	0.474013
IFAM	DH	0.434218
IFAM	TGW	0.561864
IFAM	TGW	0.448901
IFAM	TGW	0.524498
IFAM	TGW	0.538007
IFAM	TGW	0.49538
IFAM	TGW	0.479941
IFAM	TGW	0.496429
IFAM	TGW	0.387841
IFAM	TGW	0.51801
IFAM	TGW	0.505
IFAM	TGW	0.549644
IFAM	TGW	0.45778
IFAM	TGW	0.519995
IFAM	TGW	0.510424
IFAM	TGW	0.568924
IFAM	TGW	0.411614
IFAM	TGW	0.489895
IFAM	TGW	0.471114
IFAM	TGW	0.470476
IFAM	TGW	0.537559
Adaptive MultiBLUP	GL	0.402786
Adaptive MultiBLUP	GL	0.480362
Adaptive MultiBLUP	GL	0.424903
Adaptive MultiBLUP	GL	0.478782
Adaptive MultiBLUP	GL	0.372863
Adaptive MultiBLUP	GL	0.494512
Adaptive MultiBLUP	GL	0.41564
Adaptive MultiBLUP	GL	0.493028
Adaptive MultiBLUP	GL	0.543443
Adaptive MultiBLUP	GL	0.470852
Adaptive MultiBLUP	GL	0.487817
Adaptive MultiBLUP	GL	0.477909
Adaptive MultiBLUP	GL	0.502419
Adaptive MultiBLUP	GL	0.418355
Adaptive MultiBLUP	GL	0.449309
Adaptive MultiBLUP	GL	0.457581
Adaptive MultiBLUP	GL	0.546837
Adaptive MultiBLUP	GL	0.433813
Adaptive MultiBLUP	GL	0.409091
Adaptive MultiBLUP	GL	0.480252
Adaptive MultiBLUP	GW	0.609578
Adaptive MultiBLUP	GW	0.538771
Adaptive MultiBLUP	GW	0.564073
Adaptive MultiBLUP	GW	0.513349
Adaptive MultiBLUP	GW	0.522405
Adaptive MultiBLUP	GW	0.537822
Adaptive MultiBLUP	GW	0.559967
Adaptive MultiBLUP	GW	0.528543
Adaptive MultiBLUP	GW	0.548077
Adaptive MultiBLUP	GW	0.481321
Adaptive MultiBLUP	GW	0.466726
Adaptive MultiBLUP	GW	0.484781
Adaptive MultiBLUP	GW	0.576644
Adaptive MultiBLUP	GW	0.512594
Adaptive MultiBLUP	GW	0.519102
Adaptive MultiBLUP	GW	0.556694
Adaptive MultiBLUP	GW	0.567304
Adaptive MultiBLUP	GW	0.504399
Adaptive MultiBLUP	GW	0.531687
Adaptive MultiBLUP	GW	0.477855
Adaptive MultiBLUP	GLWR	0.523068
Adaptive MultiBLUP	GLWR	0.643183
Adaptive MultiBLUP	GLWR	0.599453
Adaptive MultiBLUP	GLWR	0.492268
Adaptive MultiBLUP	GLWR	0.623587
Adaptive MultiBLUP	GLWR	0.614083
Adaptive MultiBLUP	GLWR	0.543573
Adaptive MultiBLUP	GLWR	0.587066
Adaptive MultiBLUP	GLWR	0.510051
Adaptive MultiBLUP	GLWR	0.523697
Adaptive MultiBLUP	GLWR	0.578226
Adaptive MultiBLUP	GLWR	0.570835
Adaptive MultiBLUP	GLWR	0.592082
Adaptive MultiBLUP	GLWR	0.548061
Adaptive MultiBLUP	GLWR	0.540965
Adaptive MultiBLUP	GLWR	0.601978
Adaptive MultiBLUP	GLWR	0.588435
Adaptive MultiBLUP	GLWR	0.527033
Adaptive MultiBLUP	GLWR	0.617236
Adaptive MultiBLUP	GLWR	0.588904
Adaptive MultiBLUP	DH	0.478703
Adaptive MultiBLUP	DH	0.506752
Adaptive MultiBLUP	DH	NA
Adaptive MultiBLUP	DH	0.501976
Adaptive MultiBLUP	DH	0.45255
Adaptive MultiBLUP	DH	0.442779
Adaptive MultiBLUP	DH	0.486082
Adaptive MultiBLUP	DH	0.460271
Adaptive MultiBLUP	DH	0.432979
Adaptive MultiBLUP	DH	0.436365
Adaptive MultiBLUP	DH	0.519626
Adaptive MultiBLUP	DH	0.476434
Adaptive MultiBLUP	DH	0.470599
Adaptive MultiBLUP	DH	0.427605
Adaptive MultiBLUP	DH	NA
Adaptive MultiBLUP	DH	0.399504
Adaptive MultiBLUP	DH	0.440827
Adaptive MultiBLUP	DH	NA
Adaptive MultiBLUP	DH	0.48912
Adaptive MultiBLUP	DH	0.459815
Adaptive MultiBLUP	TGW	0.512439
Adaptive MultiBLUP	TGW	0.398376
Adaptive MultiBLUP	TGW	0.507074
Adaptive MultiBLUP	TGW	0.510783
Adaptive MultiBLUP	TGW	0.502454
Adaptive MultiBLUP	TGW	0.473671
Adaptive MultiBLUP	TGW	0.470291
Adaptive MultiBLUP	TGW	0.404408
Adaptive MultiBLUP	TGW	0.468935
Adaptive MultiBLUP	TGW	0.504556
Adaptive MultiBLUP	TGW	0.557717
Adaptive MultiBLUP	TGW	0.429822
Adaptive MultiBLUP	TGW	NA
Adaptive MultiBLUP	TGW	0.49789
Adaptive MultiBLUP	TGW	0.578534
Adaptive MultiBLUP	TGW	0.417261
Adaptive MultiBLUP	TGW	0.477914
Adaptive MultiBLUP	TGW	0.452176
Adaptive MultiBLUP	TGW	0.4852
Adaptive MultiBLUP	TGW	0.489127
BayesR	GL	0.455463
BayesR	GL	0.591926
BayesR	GL	0.479316
BayesR	GL	0.465505
BayesR	GL	0.460985
BayesR	GL	0.539338
BayesR	GL	0.472812
BayesR	GL	0.580621
BayesR	GL	0.583183
BayesR	GL	0.491566
BayesR	GL	0.55439
BayesR	GL	0.541778
BayesR	GL	0.551491
BayesR	GL	0.494114
BayesR	GL	0.485839
BayesR	GL	0.46469
BayesR	GL	0.601292
BayesR	GL	0.506967
BayesR	GL	0.497561
BayesR	GL	0.519424
BayesR	GW	0.620769
BayesR	GW	0.605927
BayesR	GW	0.584103
BayesR	GW	0.560301
BayesR	GW	0.537328
BayesR	GW	0.582759
BayesR	GW	0.5581
BayesR	GW	0.548982
BayesR	GW	0.575664
BayesR	GW	0.505495
BayesR	GW	0.518757
BayesR	GW	0.518714
BayesR	GW	0.587792
BayesR	GW	0.504415
BayesR	GW	0.544236
BayesR	GW	0.598698
BayesR	GW	0.629265
BayesR	GW	0.549857
BayesR	GW	0.540746
BayesR	GW	0.503201
BayesR	GLWR	0.569449
BayesR	GLWR	0.666859
BayesR	GLWR	0.696159
BayesR	GLWR	0.536775
BayesR	GLWR	0.630775
BayesR	GLWR	0.672302
BayesR	GLWR	0.634201
BayesR	GLWR	0.644415
BayesR	GLWR	0.591345
BayesR	GLWR	0.642218
BayesR	GLWR	0.655752
BayesR	GLWR	0.658273
BayesR	GLWR	0.672617
BayesR	GLWR	0.608885
BayesR	GLWR	0.653189
BayesR	GLWR	0.670558
BayesR	GLWR	0.656732
BayesR	GLWR	0.553974
BayesR	GLWR	0.69155
BayesR	GLWR	0.670862
BayesR	DH	0.474743
BayesR	DH	0.53413
BayesR	DH	0.502824
BayesR	DH	0.492739
BayesR	DH	0.458189
BayesR	DH	0.461229
BayesR	DH	0.468619
BayesR	DH	0.471254
BayesR	DH	0.458022
BayesR	DH	0.43311
BayesR	DH	0.500727
BayesR	DH	0.457185
BayesR	DH	0.453749
BayesR	DH	0.436367
BayesR	DH	0.48799
BayesR	DH	0.408813
BayesR	DH	0.443036
BayesR	DH	0.459045
BayesR	DH	0.480473
BayesR	DH	0.422886
BayesR	TGW	0.536031
BayesR	TGW	0.449536
BayesR	TGW	0.56044
BayesR	TGW	0.507351
BayesR	TGW	0.542843
BayesR	TGW	0.426056
BayesR	TGW	0.514332
BayesR	TGW	0.440944
BayesR	TGW	0.509182
BayesR	TGW	0.523542
BayesR	TGW	0.544536
BayesR	TGW	0.497632
BayesR	TGW	0.511586
BayesR	TGW	0.52667
BayesR	TGW	0.609059
BayesR	TGW	0.452364
BayesR	TGW	0.515676
BayesR	TGW	0.470223
BayesR	TGW	0.470873
BayesR	TGW	0.49378
IFAM_PA	GL	0.331089
IFAM_PA	GL	0.511499
IFAM_PA	GL	0.34446
IFAM_PA	GL	0.429668
IFAM_PA	GL	0.340813
IFAM_PA	GL	0.444038
IFAM_PA	GL	0.337194
IFAM_PA	GL	0.418116
IFAM_PA	GL	0.475473
IFAM_PA	GL	0.423735
IFAM_PA	GL	0.437452
IFAM_PA	GL	0.486311
IFAM_PA	GL	0.412062
IFAM_PA	GL	0.373476
IFAM_PA	GL	0.386618
IFAM_PA	GL	0.41192
IFAM_PA	GL	0.485311
IFAM_PA	GL	0.422995
IFAM_PA	GL	0.360817
IFAM_PA	GL	0.43472
IFAM_PA	GW	0.582829
IFAM_PA	GW	0.535419
IFAM_PA	GW	0.528373
IFAM_PA	GW	0.518129
IFAM_PA	GW	0.517483
IFAM_PA	GW	0.505521
IFAM_PA	GW	0.546019
IFAM_PA	GW	0.513964
IFAM_PA	GW	0.523278
IFAM_PA	GW	0.466998
IFAM_PA	GW	0.432599
IFAM_PA	GW	0.477629
IFAM_PA	GW	0.563531
IFAM_PA	GW	0.508821
IFAM_PA	GW	0.490672
IFAM_PA	GW	0.552241
IFAM_PA	GW	0.573734
IFAM_PA	GW	0.483003
IFAM_PA	GW	0.526989
IFAM_PA	GW	0.4526
IFAM_PA	GLWR	0.477179
IFAM_PA	GLWR	0.609551
IFAM_PA	GLWR	0.580888
IFAM_PA	GLWR	0.452436
IFAM_PA	GLWR	0.534718
IFAM_PA	GLWR	0.559834
IFAM_PA	GLWR	0.489953
IFAM_PA	GLWR	0.545679
IFAM_PA	GLWR	0.458796
IFAM_PA	GLWR	0.492314
IFAM_PA	GLWR	0.550997
IFAM_PA	GLWR	0.541545
IFAM_PA	GLWR	0.519004
IFAM_PA	GLWR	0.506708
IFAM_PA	GLWR	0.534603
IFAM_PA	GLWR	0.577649
IFAM_PA	GLWR	0.5431
IFAM_PA	GLWR	0.465152
IFAM_PA	GLWR	0.569373
IFAM_PA	GLWR	0.529934
IFAM_PA	DH	0.459713
IFAM_PA	DH	0.489749
IFAM_PA	DH	0.472731
IFAM_PA	DH	0.480139
IFAM_PA	DH	0.457328
IFAM_PA	DH	0.429715
IFAM_PA	DH	0.435782
IFAM_PA	DH	0.451538
IFAM_PA	DH	0.405759
IFAM_PA	DH	0.406055
IFAM_PA	DH	0.477775
IFAM_PA	DH	0.437098
IFAM_PA	DH	0.440073
IFAM_PA	DH	0.421631
IFAM_PA	DH	0.458873
IFAM_PA	DH	0.362083
IFAM_PA	DH	0.417601
IFAM_PA	DH	0.45623
IFAM_PA	DH	0.45662
IFAM_PA	DH	0.405195
IFAM_PA	TGW	0.529614
IFAM_PA	TGW	0.402144
IFAM_PA	TGW	0.500916
IFAM_PA	TGW	0.508827
IFAM_PA	TGW	0.504284
IFAM_PA	TGW	0.452143
IFAM_PA	TGW	0.477909
IFAM_PA	TGW	0.385842
IFAM_PA	TGW	0.478175
IFAM_PA	TGW	0.494694
IFAM_PA	TGW	0.513437
IFAM_PA	TGW	0.444824
IFAM_PA	TGW	0.487595
IFAM_PA	TGW	0.468523
IFAM_PA	TGW	0.561972
IFAM_PA	TGW	0.425666
IFAM_PA	TGW	0.478885
IFAM_PA	TGW	0.450021
IFAM_PA	TGW	0.438519
IFAM_PA	TGW	0.472774
Multi2R	GL	0.458869
Multi2R	GL	0.520196
Multi2R	GL	0.454884
Multi2R	GL	0.470552
Multi2R	GL	0.418451
Multi2R	GL	0.517822
Multi2R	GL	0.439803
Multi2R	GL	0.51268
Multi2R	GL	0.537263
Multi2R	GL	0.518129
Multi2R	GL	0.543266
Multi2R	GL	0.482509
Multi2R	GL	0.516628
Multi2R	GL	0.474973
Multi2R	GL	0.467897
Multi2R	GL	0.43919
Multi2R	GL	0.560609
Multi2R	GL	0.468773
Multi2R	GL	0.456508
Multi2R	GL	0.493073
Multi2R	GW	0.628901
Multi2R	GW	0.604833
Multi2R	GW	0.564508
Multi2R	GW	0.55933
Multi2R	GW	0.536426
Multi2R	GW	0.587124
Multi2R	GW	0.615202
Multi2R	GW	0.533229
Multi2R	GW	0.583496
Multi2R	GW	0.510828
Multi2R	GW	0.540715
Multi2R	GW	0.537263
Multi2R	GW	0.598863
Multi2R	GW	0.553277
Multi2R	GW	0.556169
Multi2R	GW	0.589977
Multi2R	GW	0.61942
Multi2R	GW	0.573614
Multi2R	GW	0.56466
Multi2R	GW	0.515455
Multi2R	GLWR	0.563009
Multi2R	GLWR	0.658452
Multi2R	GLWR	0.684829
Multi2R	GLWR	0.538447
Multi2R	GLWR	0.622678
Multi2R	GLWR	0.654448
Multi2R	GLWR	0.616491
Multi2R	GLWR	0.663621
Multi2R	GLWR	0.580758
Multi2R	GLWR	0.623792
Multi2R	GLWR	0.622074
Multi2R	GLWR	0.649515
Multi2R	GLWR	0.646486
Multi2R	GLWR	0.617654
Multi2R	GLWR	0.6259
Multi2R	GLWR	0.642123
Multi2R	GLWR	0.640262
Multi2R	GLWR	0.57085
Multi2R	GLWR	0.670228
Multi2R	GLWR	0.647082
Multi2R	DH	0.469584
Multi2R	DH	0.476508
Multi2R	DH	0.503341
Multi2R	DH	0.486187
Multi2R	DH	0.465746
Multi2R	DH	0.439417
Multi2R	DH	0.476637
Multi2R	DH	0.483073
Multi2R	DH	0.458728
Multi2R	DH	0.449036
Multi2R	DH	0.502203
Multi2R	DH	0.468567
Multi2R	DH	0.466839
Multi2R	DH	0.458507
Multi2R	DH	0.485332
Multi2R	DH	0.417778
Multi2R	DH	0.433619
Multi2R	DH	0.469604
Multi2R	DH	0.477251
Multi2R	DH	0.43424
Multi2R	TGW	0.561867
Multi2R	TGW	0.448889
Multi2R	TGW	0.524601
Multi2R	TGW	0.537976
Multi2R	TGW	0.495343
Multi2R	TGW	0.479964
Multi2R	TGW	0.496419
Multi2R	TGW	0.387874
Multi2R	TGW	0.517994
Multi2R	TGW	0.504969
Multi2R	TGW	0.551391
Multi2R	TGW	0.457751
Multi2R	TGW	0.519983
Multi2R	TGW	0.510421
Multi2R	TGW	0.568892
Multi2R	TGW	0.411601
Multi2R	TGW	0.48916
Multi2R	TGW	0.471111
Multi2R	TGW	0.47031
Multi2R	TGW	0.537546
MultiBLUP	GL	0.407636
MultiBLUP	GL	0.518984
MultiBLUP	GL	0.39987
MultiBLUP	GL	0.467013
MultiBLUP	GL	0.388338
MultiBLUP	GL	0.483457
MultiBLUP	GL	0.418143
MultiBLUP	GL	0.462267
MultiBLUP	GL	0.486322
MultiBLUP	GL	0.472391
MultiBLUP	GL	0.486321
MultiBLUP	GL	0.515073
MultiBLUP	GL	0.436701
MultiBLUP	GL	0.437271
MultiBLUP	GL	0.464588
MultiBLUP	GL	0.43907
MultiBLUP	GL	0.529043
MultiBLUP	GL	0.483877
MultiBLUP	GL	0.405736
MultiBLUP	GL	0.444441
MultiBLUP	GW	0.596278
MultiBLUP	GW	0.573363
MultiBLUP	GW	0.573022
MultiBLUP	GW	0.535725
MultiBLUP	GW	0.548605
MultiBLUP	GW	0.542561
MultiBLUP	GW	0.595913
MultiBLUP	GW	0.521711
MultiBLUP	GW	0.544691
MultiBLUP	GW	0.495698
MultiBLUP	GW	0.487115
MultiBLUP	GW	0.530747
MultiBLUP	GW	0.582415
MultiBLUP	GW	0.521408
MultiBLUP	GW	0.526342
MultiBLUP	GW	0.569203
MultiBLUP	GW	0.608438
MultiBLUP	GW	0.535311
MultiBLUP	GW	0.536186
MultiBLUP	GW	0.493636
MultiBLUP	GLWR	0.506829
MultiBLUP	GLWR	0.650617
MultiBLUP	GLWR	0.644548
MultiBLUP	GLWR	0.509439
MultiBLUP	GLWR	0.606459
MultiBLUP	GLWR	0.608204
MultiBLUP	GLWR	0.558362
MultiBLUP	GLWR	0.640347
MultiBLUP	GLWR	0.545365
MultiBLUP	GLWR	0.565352
MultiBLUP	GLWR	0.607927
MultiBLUP	GLWR	0.616736
MultiBLUP	GLWR	0.586798
MultiBLUP	GLWR	0.572301
MultiBLUP	GLWR	0.602843
MultiBLUP	GLWR	0.623124
MultiBLUP	GLWR	0.607375
MultiBLUP	GLWR	0.523329
MultiBLUP	GLWR	0.627139
MultiBLUP	GLWR	0.602711
MultiBLUP	DH	0.435243
MultiBLUP	DH	0.449442
MultiBLUP	DH	0.465507
MultiBLUP	DH	0.461888
MultiBLUP	DH	0.438134
MultiBLUP	DH	0.409739
MultiBLUP	DH	0.439311
MultiBLUP	DH	0.42771
MultiBLUP	DH	0.42033
MultiBLUP	DH	0.414553
MultiBLUP	DH	0.445242
MultiBLUP	DH	0.439844
MultiBLUP	DH	0.434312
MultiBLUP	DH	0.416736
MultiBLUP	DH	0.44708
MultiBLUP	DH	0.373103
MultiBLUP	DH	0.405043
MultiBLUP	DH	0.449346
MultiBLUP	DH	0.419452
MultiBLUP	DH	0.409119
MultiBLUP	TGW	0.546308
MultiBLUP	TGW	0.452259
MultiBLUP	TGW	0.539415
MultiBLUP	TGW	0.531007
MultiBLUP	TGW	0.491672
MultiBLUP	TGW	0.469013
MultiBLUP	TGW	0.507852
MultiBLUP	TGW	0.377025
MultiBLUP	TGW	0.516392
MultiBLUP	TGW	0.516592
MultiBLUP	TGW	0.53001
MultiBLUP	TGW	0.462515
MultiBLUP	TGW	0.519861
MultiBLUP	TGW	0.516537
MultiBLUP	TGW	0.565809
MultiBLUP	TGW	0.445809
MultiBLUP	TGW	0.501803
MultiBLUP	TGW	0.470252
MultiBLUP	TGW	0.472295
MultiBLUP	TGW	0.503515

## Sheet: Supplementary Fig. 1&Table 28
Annotations	HT	BMR	hBMD	FVC	BMI	FEV	Mean
rank1	4.9007e-06	1.7769e-06	2.15142e-06	1.5315e-06	1.54611e-06	1.58124e-06	2.24798e-06
rank2	2.58359e-06	1.1663e-06	6.66839e-07	8.54267e-07	8.12183e-07	8.60079e-07	1.15721e-06
rank3	1.7678e-06	6.64825e-07	1.37236e-06	5.41618e-07	3.69338e-07	5.06323e-07	8.70378e-07
rank4	3.14257e-06	1.67547e-06	1.32142e-06	1.02944e-06	8.93762e-07	1.05888e-06	1.52026e-06
rank5	7.38444e-07	5.82587e-07	9.18428e-07	4.33671e-07	7.44735e-07	5.20894e-07	6.5646e-07
rank6	8.04749e-08	3.60282e-07	-3.24956e-07	1.15209e-07	5.65076e-07	1.19975e-07	1.52677e-07
rank7	3.78623e-08	2.59752e-07	-3.08119e-09	1.65601e-07	3.88168e-07	2.22586e-07	1.78481e-07

## Sheet: Supp Fig. 2&Tables 29-30
Rank of SNPs
Trait	BD	CAD	CD	HT	RA	T1D	T2D	Mean
Rank 1	-4.8662	-4.9159	-4.68015	-4.89671	-4.63303	-4.41857	-4.91398	-4.76065
Rank 2	-4.99637	-5.37442	-5.01862	-5.25614	-4.9859	-5.35557	-5.39454	-5.19737
Rank 3	-5.74558	-5.17656	-5.4106	-5.65733	-5.34212	-5.35048	-5.45124	-5.4477
Rank 4	-5.59793	-5.44974	-5.18432	-5.55221	-5.3512	-5.38599	-5.13302	-5.3792
Rank 5	-5.2468	-5.53437	-5.55335	-5.83162	NA	-6.04331	-5.79903	-5.66808
Rank 6	-5.73803	-6.12929	NA	-5.68653	-5.26507	NA	NA	-5.70473
Rank 7	-5.71733	NA	-6.48418	-5.63418	-5.46838	-5.4393	-5.91723	-5.77677
Annotation Type of SNPs
Traits	Dnase peak	TF binding	matched Dnase Footprint	motif	Dnase Footprint	eQTL	matched TF motif	Mean
BD	4.19351e-06	3.59047e-06	1.55213e-06	2.37038e-06	4.3519e-06	2.43837e-06	4.82292e-06	3.33138e-06
CAD	3.05206e-06	3.70512e-06	9.92736e-07	1.19998e-06	4.81795e-07	2.62904e-06	2.78162e-06	2.12034e-06
CD	3.37133e-06	4.66874e-06	1.42159e-05	NA	5.00447e-06	1.43642e-05	3.35799e-05	1.25341e-05
HT	2.70204e-06	1.97899e-06	6.33769e-06	2.30637e-06	1.58559e-06	4.94368e-06	5.24809e-07	2.91131e-06
RA	NA	3.64142e-06	5.50401e-05	2.67263e-06	6.34902e-06	2.22991e-05	3.3509e-05	2.05852e-05
T1D	2.79871e-06	2.54268e-06	4.57094e-05	NA	6.89237e-06	2.91657e-05	3.32312e-05	2.00567e-05
T2D	4.27637e-06	2.59181e-06	NA	1.35952e-07	7.25965e-06	8.78029e-06	2.37308e-05	7.79582e-06

## Sheet: Supplementary Fig. 3
Type	BD	CAD	CD	HT	RA	T1D	T2D	Mean
Significant SNPs from GWAS analysis	2.67832e-06	0.000134213	0.000475792	6.16064e-05	0.00157081	0.00221201	0.000107196	0.000652044
eQTL	0.0747732	0.0749287	0.07467	0.0746562	0.0746671	0.0741412	0.0744636	0.0746143
TF binding	0.371817	0.37125	0.372184	0.37199	0.372116	0.371902	0.371961	0.371889
matched TF motif	0.00703593	0.00706231	0.00702462	0.00709009	0.00702307	0.00706503	0.00709368	0.00705639
motif	0.353088	0.353099	0.35369	0.352884	0.353111	0.35309	0.352945	0.35313
matched DNase footprint	0.00260868	0.00263327	0.00261686	0.00264372	0.00260551	0.00261151	0.00263702	0.00262237
DNase footprint	0.0532503	0.0530841	0.0532941	0.0532199	0.0531743	0.0532116	0.0532602	0.0532135
DNase peak	0.603315	0.603069	0.603646	0.603496	0.603606	0.603458	0.603526	0.603445
Type	UKB
Significant SNPs from GWAS analysis	0.00549213
eQTL	0.0513883
TF binding	0.401692
matched TF motif	0.00851631
motif	0.379618
matched DNase footprint	0.00364437
DNase footprint	0.0652789
DNase peak	0.632309

## Sheet: Supplementary Fig. 4
WTCCC1_RegulomeDB_annotations.ovarlap.number
eQTL	TF.binding	matched.TF.motif	motif	matched.DNase.Footprint	DNase.Footprint	DNase.peak
eQTL	27918	14361	342	9923	153	2354	19526
TF.binding	14361	138825	2627	49994	974	13789	107280
matched.TF.motif	342	2627	2627	2627	943	1268	2372
motif	9923	49994	2627	131832	953	16967	78880
matched.DNase.Footprint	153	974	943	953	974	974	953
DNase.Footprint	2354	13789	1268	16967	974	19882	17655
DNase.peak	19526	107280	2372	78880	953	17655	225259
WTCCC1_RegulomeDB_annotations.ovarlap.ratio
eQTL	TF.binding	matched.TF.motif	motif	matched.DNase.Footprint	DNase.Footprint	DNase.peak
eQTL	1	0.514399	0.0122502	0.355434	0.00548034	0.0843184	0.699405
TF.binding	0.103447	1	0.0189231	0.360122	0.00701603	0.0993265	0.772771
matched.TF.motif	0.130187	1	1	1	0.358965	0.48268	0.902931
motif	0.07527	0.379225	0.0199269	1	0.0072289	0.128702	0.598337
matched.DNase.Footprint	0.157084	1	0.968172	0.978439	1	1	0.978439
DNase.Footprint	0.118399	0.693542	0.0637763	0.853385	0.048989	1	0.887989
DNase.peak	0.0866824	0.476252	0.0105301	0.350175	0.00423069	0.0783764	1
UKB_RegulomeDB_annotations.ovarlap.number
eQTL	TF.binding	matched.TF.motif	motif	matched.DNase.Footprint	DNase.Footprint	DNase.peak
eQTL	56262	30380	859	20632	450	5685	40641
TF.binding	30380	439789	9324	165535	3990	50505	346961
matched.TF.motif	859	9324	9324	9324	3871	4953	8554
motif	20632	165535	9324	415621	3907	61465	252718
matched.DNase.Footprint	450	3990	3871	3907	3990	3990	3926
DNase.Footprint	5685	50505	4953	61465	3990	71470	64009
DNase.peak	40641	346961	8554	252718	3926	64009	692277
UKB_RegulomeDB_annotations.ovarlap.ratio
eQTL	TF.binding	matched.TF.motif	motif	matched.DNase.Footprint	DNase.Footprint	DNase.peak
eQTL	1	0.539974	0.0152679	0.366713	0.00799829	0.101045	0.722353
TF.binding	0.0690786	1	0.0212011	0.376396	0.00907253	0.114839	0.788926
matched.TF.motif	0.0921278	1	1	1	0.415165	0.53121	0.917417
motif	0.0496414	0.398284	0.0224339	1	0.00940039	0.147887	0.608049
matched.DNase.Footprint	0.112782	1	0.970175	0.979198	1	1	0.98396
DNase.Footprint	0.0795439	0.70666	0.0693018	0.860011	0.0558276	1	0.895607
DNase.peak	0.0587063	0.501188	0.0123563	0.365053	0.00567114	0.0924615	1
WTCCC1_LDSC_annotations.ovarlap.number
Ancient_Sequence_Age_Human_Enhancer	Ancient_Sequence_Age_Human_Enhancer.extend.500	Ancient_Sequence_Age_Human_Promoter	Ancient_Sequence_Age_Human_Promoter.extend.500	BivFlnk	BivFlnk.extend.500	Coding_UCSC	Coding_UCSC.extend.500	Conserved_LindbladToh	Conserved_LindbladToh.extend.500	Conserved_Mammal_phastCons46way	Conserved_Mammal_phastCons46way.extend.500	Conserved_Primate_phastCons46way	Conserved_Primate_phastCons46way.extend.500	Conserved_Vertebrate_phastCons46way	Conserved_Vertebrate_phastCons46way.extend.500	CTCF_Hoffman	CTCF_Hoffman.extend.500	DGF_ENCODE	DGF_ENCODE.extend.500	DHS_peaks_Trynka	DHS_Trynka	DHS_Trynka.extend.500	Enhancer_Andersson	Enhancer_Andersson.extend.500	Enhancer_Hoffman	Enhancer_Hoffman.extend.500	FetalDHS_Trynka	FetalDHS_Trynka.extend.500	H3K27ac_Hnisz	H3K27ac_Hnisz.extend.500	H3K27ac_PGC2	H3K27ac_PGC2.extend.500	H3K4me1_peaks_Trynka	H3K4me1_Trynka	H3K4me1_Trynka.extend.500	H3K4me3_peaks_Trynka	H3K4me3_Trynka	H3K4me3_Trynka.extend.500	H3K9ac_peaks_Trynka	H3K9ac_Trynka	H3K9ac_Trynka.extend.500	Human_Enhancer_Villar	Human_Enhancer_Villar.extend.500	Human_Promoter_Villar_ExAC	Human_Promoter_Villar_ExAC.extend.500	Human_Promoter_Villar	Human_Promoter_Villar.extend.500	Intron_UCSC	Intron_UCSC.extend.500
Ancient_Sequence_Age_Human_Enhancer	2588	2588	2	5	241	381	267	700	641	2373	570	2432	502	1884	578	2484	136	321	1178	2456	1272	1667	2437	113	344	960	1463	1257	2177	2439	2455	2423	2515	1604	2539	2580	736	1795	2182	728	1907	2271	2588	2588	0	3	2	6	1590
Ancient_Sequence_Age_Human_Enhancer.extend.500	2588	6286	7	18	439	766	454	1569	898	5196	812	5309	736	3828	852	5539	312	827	2385	5809	2342	3197	5729	189	728	2012	3301	2244	4851	5857	5931	5704	6031	3589	6067	6258	1421	3756	5026	1468	4068	5298	5492	6286	3	10	11	33	3934
Ancient_Sequence_Age_Human_Promoter	2	7	1839	1839	614	1018	383	1067	564	1716	527	1773	433	1446	537	1794	55	201	1071	1814	1030	1273	1741	61	169	572	1031	1084	1599	1750	1760	1828	1836	1076	1757	1839	948	1792	1819	855	1781	1829	2	7	525	525	1839	1839	1055
Ancient_Sequence_Age_Human_Promoter.extend.500	5	18	1839	3879	1141	1992	613	2066	824	3395	790	3503	643	2615	812	3586	118	422	2007	3780	1874	2364	3577	101	323	1089	2098	1962	3235	3584	3614	3806	3857	2396	3701	3875	1778	3676	3807	1641	3619	3823	13	29	916	994	3570	3879	2240
BivFlnk	241	439	614	1141	4823	4823	486	1533	851	3553	791	3745	715	2624	836	3919	350	934	2517	4736	2613	3216	4625	176	526	2610	3727	2532	4206	4072	4158	4003	4211	3791	4765	4802	2503	4558	4698	2066	4268	4587	630	716	311	332	1368	1471	2076
BivFlnk.extend.500	381	766	1018	1992	4823	10589	792	2616	1389	7016	1332	7263	1156	4860	1436	7760	751	2004	4418	10018	4292	5548	9662	274	953	3534	6551	4159	8413	8605	8935	8233	8853	6390	9872	10484	3511	8163	9935	3051	7651	9499	1250	1482	556	604	2579	2872	4511
Coding_UCSC	267	454	383	613	486	792	7605	7605	3951	6781	3833	6975	3440	5881	3951	7129	279	764	2142	5608	1551	2164	4939	0	13	618	1238	1315	3087	4658	4888	3616	4251	2418	5539	6644	1065	2477	3436	994	2669	3787	433	533	132	138	642	709	907
Coding_UCSC.extend.500	700	1569	1067	2066	1533	2616	7605	26831	5193	24491	4853	25384	4484	21027	5062	25755	868	2559	6193	19096	4953	6979	17079	17	199	2120	4291	4180	10579	16043	16863	12370	14612	7603	18667	23039	3056	7740	11371	3158	8621	13046	1504	1877	463	491	2238	2439	18273
Conserved_LindbladToh	641	898	564	824	851	1389	3951	5193	16786	16786	13505	16578	9874	14211	13606	16647	520	1324	5200	12329	5800	7664	12700	191	458	1563	2678	5349	9389	9201	9710	7472	8481	5707	11969	14130	1904	4982	7093	1707	4922	6989	944	1090	245	259	813	904	6437
Conserved_LindbladToh.extend.500	2373	5196	1716	3395	3553	7016	6781	24491	16786	139987	14763	122725	13155	70479	16085	128802	4438	11617	27479	94088	26909	39553	95498	959	3859	10097	19077	23325	64319	71849	76394	54992	64885	38146	86109	109609	9990	28726	47975	9841	29961	47781	7526	9113	1034	1164	4164	4787	69846
Conserved_Mammal_phastCons46way	570	812	527	790	791	1332	3833	4853	13505	14763	15817	15817	9768	13198	14887	15807	487	1256	4825	11498	5374	7094	11745	171	414	1470	2509	4954	8659	8541	9028	6909	7879	5224	11114	13151	1750	4604	6582	1541	4563	6515	834	977	251	267	773	863	5892
Conserved_Mammal_phastCons46way.extend.500	2432	5309	1773	3503	3745	7263	6975	25384	16578	122725	15817	143853	13747	73610	17353	143125	4583	12018	28064	96135	27437	40347	97076	1011	3929	10389	19624	23786	65256	73169	77860	55907	66016	39001	87684	111759	10259	29433	49063	10106	30739	49037	7604	9225	1057	1193	4257	4915	71507
Conserved_Primate_phastCons46way	502	736	433	643	715	1156	3440	4484	9874	13155	9768	13747	14140	14140	9915	13853	424	1119	4507	10453	5160	6813	10852	159	392	1401	2331	4783	8167	7859	8266	6408	7269	4972	10375	12095	1638	4253	6048	1459	4217	5986	749	875	214	229	625	704	5471
Conserved_Primate_phastCons46way.extend.500	1884	3828	1446	2615	2624	4860	5881	21027	14211	70479	13198	73610	14140	79829	13965	75184	2386	6575	17262	56373	17880	26055	58281	573	2257	6427	11801	16235	41580	42798	45305	33707	39169	24200	53398	65768	6872	19121	30349	6793	20015	30593	4467	5317	799	884	2816	3184	41328
Conserved_Vertebrate_phastCons46way	578	852	537	812	836	1436	3951	5062	13606	16085	14887	17353	9915	13965	18964	18964	562	1496	5342	13222	5772	7672	13270	188	475	1590	2800	5274	9542	9745	10336	7762	8940	5756	12464	15067	1927	5084	7452	1666	4924	7241	914	1096	261	277	807	907	7069
Conserved_Vertebrate_phastCons46way.extend.500	2484	5539	1794	3586	3919	7760	7129	25755	16647	128802	15807	143125	13853	75184	18964	167772	5029	13512	31109	108762	29761	43871	108655	1099	4327	11218	21545	25399	71460	82558	88007	62120	74008	42821	97740	126479	11095	32097	54502	10785	33074	53874	8261	10127	1092	1241	4504	5264	82032
CTCF_Hoffman	136	312	55	118	350	751	279	868	520	4438	487	4583	424	2386	562	5029	8851	8851	3386	7942	3174	4221	7432	81	258	857	1808	2741	5651	4963	5283	3918	4568	3288	6084	7323	878	2258	3738	1022	2851	4259	622	757	24	28	164	200	3667
CTCF_Hoffman.extend.500	321	827	201	422	934	2004	764	2559	1324	11617	1256	12018	1119	6575	1496	13512	8851	25652	6433	21360	5813	8128	20115	206	837	2330	4867	4892	14161	14146	15176	11009	12960	7802	16254	20746	2046	5814	10274	2443	7089	11487	1697	2098	116	139	613	748	10936
DGF_ENCODE	1178	2385	1071	2007	2517	4418	2142	6193	5200	27479	4825	28064	4507	17262	5342	31109	3386	6433	53055	53055	28747	34985	44916	1056	2517	7835	12386	18478	29904	35334	36672	29404	32709	24565	42762	47308	7296	18402	25961	6383	17834	25404	4677	5439	628	692	2827	3177	25305
DGF_ENCODE.extend.500	2456	5809	1814	3780	4736	10018	5608	19096	12329	94088	11498	96135	10453	56373	13222	108762	7942	21360	53055	204797	41169	61387	158588	1557	6493	16389	32426	31635	94183	114789	121677	88265	103596	60929	135871	169735	14794	44700	77738	14119	44639	74255	11866	14648	1237	1436	5742	6841	94038
DHS_peaks_Trynka	1272	2342	1030	1874	2613	4292	1551	4953	5800	26909	5374	27437	5160	17880	5772	29761	3174	5813	28747	41169	45162	44435	45162	1020	2440	7607	11422	27436	34518	30257	31321	25974	28309	22914	38336	41506	7426	17358	23491	6598	16844	22851	4339	4851	556	571	2446	2570	21405
DHS_Trynka	1667	3197	1273	2364	3216	5548	2164	6979	7664	39553	7094	40347	6813	26055	7672	43871	4221	8128	34985	61387	44435	67999	67999	1254	3479	10509	16067	35202	49739	44273	45927	37718	41326	32302	56542	61856	9851	24054	33676	8952	23441	32518	5952	6738	717	751	3150	3338	31707
DHS_Trynka.extend.500	2437	5729	1741	3577	4625	9662	4939	17079	12700	95498	11745	97076	10852	58281	13270	108655	7432	20115	44916	158588	45162	67999	193025	1525	6406	16111	31527	35202	112451	107183	113928	83877	97423	59013	131858	163819	14002	41722	73373	13576	42594	70472	11497	13943	1144	1270	5352	6079	88209
Enhancer_Andersson	113	189	61	101	176	274	0	17	191	959	171	1011	159	573	188	1099	81	206	1056	1557	1020	1254	1525	1676	1676	646	850	1001	1348	1494	1514	1399	1432	999	1509	1583	473	1065	1286	357	971	1222	472	505	31	32	154	163	821
Enhancer_Andersson.extend.500	344	728	169	323	526	953	13	199	458	3859	414	3929	392	2257	475	4327	258	837	2517	6493	2440	3479	6406	1676	7206	2191	3256	2373	5430	6116	6239	5647	5910	3701	6173	6692	1553	3802	5001	1351	3644	4766	1741	1936	106	112	529	566	3422
Enhancer_Hoffman	960	2012	572	1089	2610	3534	618	2120	1563	10097	1470	10389	1401	6427	1590	11218	857	2330	7835	16389	7607	10509	16111	646	2191	16725	16725	6673	13303	15677	15862	15810	16129	11184	16161	16547	4608	10510	13231	4250	10574	13056	3900	4309	292	318	1537	1669	8589
Enhancer_Hoffman.extend.500	1463	3301	1031	2098	3727	6551	1238	4291	2678	19077	2509	19624	2331	11801	2800	21545	1808	4867	12386	32426	11422	16067	31527	850	3256	16725	34490	9956	24398	30941	31895	30657	32352	18330	31558	33835	6601	17675	25506	6306	17993	25258	6624	7696	615	700	3151	3617	17548
FetalDHS_Trynka	1257	2244	1084	1962	2532	4159	1315	4180	5349	23325	4954	23786	4783	16235	5274	25399	2741	4892	18478	31635	27436	35202	35202	1001	2373	6673	9956	35202	35202	24912	25632	21814	23425	19080	31037	33101	7236	15833	20568	6350	15341	19951	4006	4419	560	573	2504	2586	16537
FetalDHS_Trynka.extend.500	2177	4851	1599	3235	4206	8413	3087	10579	9389	64319	8659	65256	8167	41580	9542	71460	5651	14161	29904	94183	34518	49739	112451	1348	5430	13303	24398	35202	112451	71566	75197	58800	66065	43059	87909	102225	11695	32601	53342	11355	33649	51843	9374	10943	999	1082	4680	5098	52824
H3K27ac_Hnisz	2439	5857	1750	3584	4072	8605	4658	16043	9201	71849	8541	73169	7859	42798	9745	82558	4963	14146	35334	114789	30257	44273	107183	1494	6116	15677	30941	24912	71566	150403	150403	88850	104232	51243	111811	133975	12987	39459	67350	13126	42186	69438	12105	15207	1222	1414	5471	6535	79282
H3K27ac_Hnisz.extend.500	2455	5931	1760	3614	4158	8935	4888	16863	9710	76394	9028	77860	8266	45305	10336	88007	5283	15176	36672	121677	31321	45927	113928	1514	6239	15862	31895	25632	75197	150403	161880	93119	110328	52888	117662	143530	13198	40352	70241	13296	42971	72213	12290	15517	1227	1437	5527	6657	83983
H3K27ac_PGC2	2423	5704	1828	3806	4003	8233	3616	12370	7472	54992	6909	55907	6408	33707	7762	62120	3918	11009	29404	88265	25974	37718	83877	1399	5647	15810	30657	21814	58800	88850	93119	105723	105723	44044	89949	100985	12628	37824	61004	12625	39975	62369	11779	14326	1243	1448	5809	6884	57262
H3K27ac_PGC2.extend.500	2515	6031	1836	3857	4211	8853	4251	14612	8481	64885	7879	66016	7269	39169	8940	74008	4568	12960	32709	103596	28309	41326	97423	1432	5910	16129	32352	23425	66065	104232	110328	105723	130593	48657	104211	121428	13151	40100	67344	13185	42281	68939	12538	15620	1259	1476	5923	7137	69500
H3K4me1_peaks_Trynka	1604	3589	1076	2396	3791	6390	2418	7603	5707	38146	5224	39001	4972	24200	5756	42821	3288	7802	24565	60929	22914	32302	59013	999	3701	11184	18330	19080	43059	51243	52888	44044	48657	68965	68646	68965	11097	28010	39051	11021	28632	39131	7067	8222	815	933	3680	4271	37627
H3K4me1_Trynka	2539	6067	1757	3701	4765	9872	5539	18667	11969	86109	11114	87684	10375	53398	12464	97740	6084	16254	42762	135871	38336	56542	131858	1509	6173	16161	31558	31037	87909	111811	117662	89949	104211	68646	168064	168064	14733	44653	76573	14486	46412	76542	12529	15446	1200	1394	5724	6851	87711
H3K4me1_Trynka.extend.500	2580	6258	1839	3875	4802	10484	6644	23039	14130	109609	13151	111759	12095	65768	15067	126479	7323	20746	47308	169735	41506	61856	163819	1583	6692	16547	33835	33101	102225	133975	143530	100985	121428	68965	168064	233792	15153	46843	85421	14755	47669	83976	13060	16502	1260	1482	5966	7238	115384
H3K4me3_peaks_Trynka	736	1421	948	1778	2503	3511	1065	3056	1904	9990	1750	10259	1638	6872	1927	11095	878	2046	7296	14794	7426	9851	14002	473	1553	4608	6601	7236	11695	12987	13198	12628	13151	11097	14733	15153	16030	15864	16030	6279	11277	12583	2579	2818	551	603	2313	2496	8627
H3K4me3_Trynka	1795	3756	1792	3676	4558	8163	2477	7740	4982	28726	4604	29433	4253	19121	5084	32097	2258	5814	18402	44700	17358	24054	41722	1065	3802	10510	17675	15833	32601	39459	40352	37824	40100	28010	44653	46843	15864	50118	50118	10845	30312	37273	6995	7939	1189	1353	5421	6236	26791
H3K4me3_Trynka.extend.500	2182	5026	1819	3807	4698	9935	3436	11371	7093	47975	6582	49063	6048	30349	7452	54502	3738	10274	25961	77738	23491	33676	73373	1286	5001	13231	25506	20568	53342	67350	70241	61004	67344	39051	76573	85421	16030	50118	94026	12393	38912	59242	9930	11825	1242	1450	5760	6897	47243
H3K9ac_peaks_Trynka	728	1468	855	1641	2066	3051	994	3158	1707	9841	1541	10106	1459	6793	1666	10785	1022	2443	6383	14119	6598	8952	13576	357	1351	4250	6306	6350	11355	13126	13296	12625	13185	11021	14486	14755	6279	10845	12393	14957	14852	14957	2607	2880	522	565	2172	2339	8788
H3K9ac_Trynka	1907	4068	1781	3619	4268	7651	2669	8621	4922	29961	4563	30739	4217	20015	4924	33074	2851	7089	17834	44639	16844	23441	42594	971	3644	10574	17993	15341	33649	42186	42971	39975	42281	28632	46412	47669	11277	30312	38912	14852	48333	48333	7501	8537	1165	1308	5286	5983	27801
H3K9ac_Trynka.extend.500	2271	5298	1829	3823	4587	9499	3787	13046	6989	47781	6515	49037	5986	30593	7241	53874	4259	11487	25404	74255	22851	32518	70472	1222	4766	13056	25258	19951	51843	69438	72213	62369	68939	39131	76542	83976	12583	37273	59242	14957	48333	86293	10424	12450	1238	1441	5790	6887	48175
Human_Enhancer_Villar	2588	5492	2	13	630	1250	433	1504	944	7526	834	7604	749	4467	914	8261	622	1697	4677	11866	4339	5952	11497	472	1741	3900	6624	4006	9374	12105	12290	11779	12538	7067	12529	13060	2579	6995	9930	2607	7501	10424	13138	13138	3	14	11	56	7487
Human_Enhancer_Villar.extend.500	2588	6286	7	29	716	1482	533	1877	1090	9113	977	9225	875	5317	1096	10127	757	2098	5439	14648	4851	6738	13943	505	1936	4309	7696	4419	10943	15207	15517	14326	15620	8222	15446	16502	2818	7939	11825	2880	8537	12450	13138	16720	15	31	58	131	9507
Human_Promoter_Villar_ExAC	0	3	525	916	311	556	132	463	245	1034	251	1057	214	799	261	1092	24	116	628	1237	556	717	1144	31	106	292	615	560	999	1222	1227	1243	1259	815	1200	1260	551	1189	1242	522	1165	1238	3	15	1261	1261	1261	1261	723
Human_Promoter_Villar_ExAC.extend.500	3	10	525	994	332	604	138	491	259	1164	267	1193	229	884	277	1241	28	139	692	1436	571	751	1270	32	112	318	700	573	1082	1414	1437	1448	1476	933	1394	1482	603	1353	1450	565	1308	1441	14	31	1261	1485	1261	1485	852
Human_Promoter_Villar	2	11	1839	3570	1368	2579	642	2238	813	4164	773	4257	625	2816	807	4504	164	613	2827	5742	2446	3150	5352	154	529	1537	3151	2504	4680	5471	5527	5809	5923	3680	5724	5966	2313	5421	5760	2172	5286	5790	11	58	1261	1261	5985	5985	3459
Human_Promoter_Villar.extend.500	6	33	1839	3879	1471	2872	709	2439	904	4787	863	4915	704	3184	907	5264	200	748	3177	6841	2570	3338	6079	163	566	1669	3617	2586	5098	6535	6657	6884	7137	4271	6851	7238	2496	6236	6897	2339	5983	6887	56	131	1261	1485	5985	7276	4145
Intron_UCSC	1590	3934	1055	2240	2076	4511	907	18273	6437	69846	5892	71507	5471	41328	7069	82032	3667	10936	25305	94038	21405	31707	88209	821	3422	8589	17548	16537	52824	79282	83983	57262	69500	37627	87711	115384	8627	26791	47243	8788	27801	48175	7487	9507	723	852	3459	4145	154652
Intron_UCSC.extend.500	1744	4221	1416	2841	2535	5268	4769	22664	9305	74135	8700	75962	7904	45034	9961	86549	3876	11464	26915	97609	22692	33427	91395	822	3437	9095	18513	17717	54955	82253	87078	59677	72251	39260	91207	119492	9490	28705	49643	9539	29802	50802	7768	9844	867	999	4139	4867	154652
Promoter_UCSC	449	958	1437	2965	2572	4571	1786	6110	2022	10655	1912	11041	1617	7198	2117	11978	609	1877	5246	13828	4454	5938	12344	157	596	2803	5692	4158	9287	12006	12507	11409	12663	7102	13186	15285	3524	9291	11502	3271	8774	11457	1371	1699	928	1056	4157	4971	9879
Promoter_UCSC.extend.500	489	1048	1532	3175	2738	4917	1978	6715	2277	12471	2156	12952	1858	8277	2393	14159	765	2305	6083	16568	4945	6691	14497	199	738	3112	6392	4528	10520	14488	15121	13401	15062	8316	15741	18423	3940	10665	13458	3657	10040	13380	1589	1994	1027	1192	4511	5467	12085
PromoterFlanking_Hoffman	74	143	207	504	435	865	98	461	276	1940	266	2039	239	1181	303	2233	55	291	1292	3239	968	1309	2700	57	202	521	1362	776	1933	2810	2900	2801	3005	2427	3329	3399	944	2784	3107	806	2386	2858	284	343	215	279	904	1198	2215
PromoterFlanking_Hoffman.extend.500	328	685	700	1699	1556	3272	411	1859	978	6890	923	7117	814	4189	1040	7904	488	1521	4216	11532	3513	4791	10201	196	776	2510	5684	3116	7621	9937	10383	9759	10682	7002	11447	12343	2898	8387	10808	2553	7426	9983	1407	1671	642	779	2779	3523	6698
Repressed_Hoffman	233	627	30	70	206	1150	1048	4142	5631	53543	5234	54852	4561	28082	6651	65787	12	5852	12322	70199	11133	18041	69334	236	1346	0	1006	8653	36161	42074	47126	23066	32429	13926	47586	81394	2109	8583	23276	1408	6247	16078	1519	2275	9	23	185	294	47701
Repressed_Hoffman.extend.500	500	1359	64	207	951	3014	1956	7166	9404	86441	8832	88634	7727	45964	10962	105554	4630	14370	26247	122884	23268	36360	119268	497	2629	1038	5287	17491	64156	75080	83381	44318	60094	30498	88403	138935	4995	18353	43710	3643	14353	32717	3266	4701	48	92	473	786	81274
SuperEnhancer_Hnisz	1683	4014	1177	2298	2310	4766	2265	7781	4078	32027	3764	32539	3424	18924	4246	36390	2283	6585	17263	51813	13744	19782	47038	1046	4000	9213	17376	11491	32345	64510	64510	45352	51316	25808	52209	59743	7323	21498	33936	7690	24002	36608	8218	10210	829	937	3488	4039	38566
SuperEnhancer_Hnisz.extend.500	1689	4045	1182	2323	2336	4855	2309	7897	4126	32505	3816	33015	3466	19182	4302	36955	2333	6736	17464	52653	13881	19982	47743	1052	4029	9277	17598	11588	32761	65221	65699	46086	52254	26096	52980	60821	7366	21712	34431	7744	24238	37143	8274	10306	841	959	3524	4120	39081
TFBS_ENCODE	1426	2823	1493	2870	3625	6097	2139	6681	4705	27316	4410	28065	4071	17465	4836	30808	5788	9136	23809	46105	21680	30098	43856	1155	3352	11033	16896	17385	31812	35286	36530	31065	33812	23647	40496	44963	8726	21138	28613	7729	20045	27106	5475	6208	895	962	3951	4267	23690
TFBS_ENCODE.extend.500	2176	5036	1762	3617	4502	9249	3965	13299	8375	62634	7813	63995	7125	37901	8927	71784	7809	20993	33901	108910	30091	44387	104579	1368	5649	15832	30308	24078	68305	80492	84718	66477	75394	44373	91567	110058	12374	36087	59232	11817	36115	56293	10127	12097	1187	1335	5476	6304	59886
Transcribed_Hoffman	1105	2899	269	696	528	1691	4984	17169	6714	54181	6416	55988	5895	32697	7583	64944	2132	8399	20224	78251	15588	23491	70744	509	2305	5649	12622	11261	39496	64439	68652	44964	55856	29079	71029	94562	5678	19527	37357	6143	20409	38075	5755	7485	236	348	1285	1896	81387
Transcribed_Hoffman.extend.500	1813	4577	529	1356	1559	4541	6242	21773	12475	105878	11782	109114	10659	60599	14108	127715	6062	18375	38310	154645	31568	48029	144714	1031	4619	10314	22813	23699	81412	114160	123118	78482	98298	50672	127385	179312	10081	34677	68806	9800	33560	63229	9608	12487	474	651	2606	3616	129769
TSS_Hoffman	436	785	1281	2462	1869	2930	726	2463	1010	4710	952	4883	801	3306	1007	5114	319	904	3942	6581	3772	4747	6317	315	918	2070	4060	3812	5792	6232	6268	6541	6579	4509	6382	6584	3360	6143	6404	2951	5923	6269	1407	1519	780	822	3294	3456	3678
TSS_Hoffman.extend.500	696	1412	1550	3158	2825	4872	950	3371	1417	8066	1348	8332	1159	5325	1452	8911	700	1992	5709	12324	5252	6868	11630	425	1492	4414	8380	5167	10170	11624	11828	12032	12342	7883	11988	12494	4540	10445	11841	4079	9928	11568	2700	3045	1052	1152	4529	5018	6810
UTR_3_UCSC	161	290	93	170	146	302	3589	3864	1186	3731	1097	3858	1050	2888	1157	4068	152	441	1124	3555	792	1172	3127	0	5	329	703	639	1916	3019	3198	2295	2757	1401	3419	4280	408	1198	1945	474	1444	2267	301	391	27	30	195	240	1131
UTR_3_UCSC.extend.500	294	606	254	513	419	799	4213	8295	1903	8421	1756	8714	1662	6564	1902	9174	350	1049	2452	7772	1831	2670	6803	8	57	777	1638	1474	4166	6574	6950	5016	6011	3096	7401	9252	1011	2866	4426	1074	3190	4995	678	850	86	96	598	706	4966
UTR_5_UCSC	77	134	238	383	294	491	1285	1512	767	1731	724	1782	640	1349	769	1855	86	233	843	1833	721	959	1647	1	8	333	605	693	1202	1579	1627	1387	1531	867	1732	2018	548	1094	1340	494	1111	1385	173	200	99	103	450	479	828
UTR_5_UCSC.extend.500	312	641	903	1715	1291	2097	1856	7729	1781	8268	1683	8564	1474	6447	1786	8883	337	1017	3125	8007	2850	3827	7318	6	113	1444	2741	2739	5316	6799	7063	6106	6754	3724	7687	9018	2189	4719	5898	2021	4714	6149	763	896	433	453	1994	2123	6875
Vahedi_Tcell_SE_500bp	270	715	395	734	371	790	481	1522	586	4435	555	4565	500	2724	610	5051	269	849	2859	7379	2055	2841	6387	215	803	1525	2901	1849	4710	8133	8194	7246	7755	4053	7559	8188	1575	4419	6008	1350	3836	5537	1521	1875	266	306	1133	1284	5214
Vahedi_Tcell_SE	268	710	392	723	366	773	474	1491	580	4360	547	4485	493	2672	602	4963	267	832	2831	7252	2032	2808	6289	215	798	1508	2856	1835	4646	8001	8054	7122	7614	4001	7436	8039	1566	4358	5913	1343	3787	5445	1512	1860	262	299	1110	1249	5141
Vahedi_Tcell_TE_500bp	352	803	41	84	262	603	234	829	551	4725	519	4802	485	2810	620	5409	406	1169	3025	8322	2533	3592	7750	236	911	2070	3545	2249	5829	8671	8895	7804	8661	4321	8251	9250	1262	3506	5698	1056	3101	5013	1683	2036	0	0	168	198	5275
Vahedi_Tcell_TE	318	701	35	72	217	467	194	672	486	3992	449	4056	418	2382	535	4566	334	947	2661	7051	2252	3208	6545	230	831	1816	2970	2049	4962	7363	7497	6566	7213	3784	6956	7745	1165	3088	4808	948	2657	4204	1460	1737	0	0	144	164	4461
WeakEnhancer_Hoffman	283	555	78	175	432	965	187	670	713	4515	654	4684	611	2873	730	5092	467	1280	4368	7830	4054	5476	7624	263	708	1579	3301	3160	5673	6348	6516	5841	6298	5730	7672	7872	1759	4223	5652	1690	4106	5452	1077	1228	64	71	294	344	4050
WeakEnhancer_Hoffman.extend.500	904	1982	302	687	1278	3263	742	2668	2177	17167	2039	17671	1932	10526	2330	19560	1840	5054	10831	31275	10017	14550	30390	593	2335	6350	12945	8285	21838	25178	26197	22625	25123	17046	29639	32329	4543	13256	21206	4593	13438	20605	4084	4770	224	272	1185	1491	16405
WTCCC1_LDSC_annotations.ovarlap.ratio
Ancient_Sequence_Age_Human_Enhancer	Ancient_Sequence_Age_Human_Enhancer.extend.500	Ancient_Sequence_Age_Human_Promoter	Ancient_Sequence_Age_Human_Promoter.extend.500	BivFlnk	BivFlnk.extend.500	Coding_UCSC	Coding_UCSC.extend.500	Conserved_LindbladToh	Conserved_LindbladToh.extend.500	Conserved_Mammal_phastCons46way	Conserved_Mammal_phastCons46way.extend.500	Conserved_Primate_phastCons46way	Conserved_Primate_phastCons46way.extend.500	Conserved_Vertebrate_phastCons46way	Conserved_Vertebrate_phastCons46way.extend.500	CTCF_Hoffman	CTCF_Hoffman.extend.500	DGF_ENCODE	DGF_ENCODE.extend.500	DHS_peaks_Trynka	DHS_Trynka	DHS_Trynka.extend.500	Enhancer_Andersson	Enhancer_Andersson.extend.500	Enhancer_Hoffman	Enhancer_Hoffman.extend.500	FetalDHS_Trynka	FetalDHS_Trynka.extend.500	H3K27ac_Hnisz	H3K27ac_Hnisz.extend.500	H3K27ac_PGC2	H3K27ac_PGC2.extend.500	H3K4me1_peaks_Trynka	H3K4me1_Trynka	H3K4me1_Trynka.extend.500	H3K4me3_peaks_Trynka	H3K4me3_Trynka	H3K4me3_Trynka.extend.500	H3K9ac_peaks_Trynka	H3K9ac_Trynka	H3K9ac_Trynka.extend.500	Human_Enhancer_Villar	Human_Enhancer_Villar.extend.500	Human_Promoter_Villar_ExAC	Human_Promoter_Villar_ExAC.extend.500	Human_Promoter_Villar	Human_Promoter_Villar.extend.500	Intron_UCSC	Intron_UCSC.extend.500
Ancient_Sequence_Age_Human_Enhancer	1	1	0.000772798	0.00193199	0.0931221	0.147218	0.103168	0.270479	0.247682	0.916924	0.220247	0.939722	0.193972	0.727975	0.223338	0.959815	0.0525502	0.124034	0.455178	0.948995	0.491499	0.644127	0.941654	0.0436631	0.132921	0.370943	0.565301	0.485703	0.84119	0.942427	0.948609	0.936244	0.971793	0.619784	0.981066	0.996909	0.284389	0.693586	0.843122	0.281298	0.736862	0.877512	1	1	0	0.0011592	0.000772798	0.00231839	0.614374
Ancient_Sequence_Age_Human_Enhancer.extend.500	0.411709	1	0.00111359	0.00286351	0.0698377	0.121858	0.072224	0.249602	0.142857	0.826599	0.129176	0.844575	0.117086	0.608972	0.135539	0.881164	0.0496341	0.131562	0.379415	0.924117	0.372574	0.508591	0.91139	0.0300668	0.115813	0.320076	0.525135	0.356984	0.771715	0.931753	0.943525	0.907413	0.959434	0.570951	0.965161	0.995546	0.226058	0.597518	0.799555	0.233535	0.647152	0.842825	0.873688	1	0.000477251	0.00159084	0.00174992	0.00524976	0.625835
Ancient_Sequence_Age_Human_Promoter	0.00108755	0.00380642	1	1	0.333877	0.553562	0.208265	0.580207	0.306688	0.933116	0.286569	0.964111	0.235454	0.786297	0.292007	0.97553	0.0299076	0.109299	0.582382	0.986406	0.560087	0.692224	0.94671	0.0331702	0.0918978	0.311039	0.560631	0.589451	0.869494	0.951604	0.957042	0.994018	0.998369	0.585101	0.955411	1	0.515498	0.974443	0.989125	0.464927	0.968461	0.994562	0.00108755	0.00380642	0.285481	0.285481	1	1	0.573681
Ancient_Sequence_Age_Human_Promoter.extend.500	0.00128899	0.00464037	0.474091	1	0.294148	0.513534	0.15803	0.532611	0.212426	0.875226	0.203661	0.903068	0.165764	0.674143	0.209332	0.924465	0.0304202	0.108791	0.517401	0.974478	0.483114	0.609435	0.922145	0.0260376	0.0832689	0.280742	0.540861	0.5058	0.833978	0.923949	0.931683	0.981181	0.994328	0.617685	0.954112	0.998969	0.458366	0.947667	0.981439	0.423047	0.932972	0.985563	0.00335138	0.00747615	0.236143	0.256252	0.92034	1	0.577468
BivFlnk	0.0499689	0.0910222	0.127307	0.236575	1	1	0.100767	0.317852	0.176446	0.736678	0.164006	0.776488	0.148248	0.54406	0.173336	0.812565	0.0725689	0.193655	0.521874	0.981961	0.541779	0.666805	0.958947	0.0364918	0.109061	0.541157	0.772756	0.524984	0.872071	0.844288	0.862119	0.829981	0.873108	0.786025	0.987974	0.995646	0.518972	0.945055	0.974083	0.428364	0.884926	0.951068	0.130624	0.148455	0.0644827	0.0688368	0.283641	0.304997	0.430437
BivFlnk.extend.500	0.0359807	0.0723392	0.0961375	0.18812	0.455473	1	0.0747946	0.247049	0.131174	0.662574	0.125791	0.6859	0.10917	0.458967	0.135612	0.732836	0.0709227	0.189253	0.417225	0.946076	0.405326	0.52394	0.912456	0.0258759	0.0899991	0.333743	0.618661	0.392766	0.794504	0.812636	0.8438	0.777505	0.836056	0.603456	0.932288	0.990084	0.33157	0.770894	0.938238	0.288129	0.722542	0.897063	0.118047	0.139957	0.0525073	0.0570403	0.243555	0.271225	0.426008
Coding_UCSC	0.0351085	0.0596976	0.0503616	0.0806049	0.0639053	0.104142	1	1	0.519527	0.89165	0.504011	0.91716	0.452334	0.773307	0.519527	0.93741	0.0366864	0.10046	0.281657	0.73741	0.203945	0.28455	0.649441	0	0.0017094	0.0812623	0.162788	0.172913	0.405917	0.612492	0.642735	0.475477	0.558974	0.317949	0.728337	0.873636	0.140039	0.325707	0.451808	0.130703	0.350953	0.497962	0.0569362	0.0700855	0.017357	0.018146	0.0844181	0.0932281	0.119264
Coding_UCSC.extend.500	0.0260892	0.0584771	0.0397674	0.0770005	0.0571354	0.0974992	0.283441	1	0.193545	0.912787	0.180873	0.94607	0.16712	0.783683	0.188662	0.959897	0.0323506	0.0953748	0.230815	0.711714	0.1846	0.26011	0.63654	0.000633595	0.00741679	0.0790131	0.159927	0.15579	0.394283	0.597928	0.628489	0.461034	0.544594	0.283366	0.695725	0.858671	0.113898	0.288472	0.423801	0.1177	0.321307	0.486229	0.0560546	0.0699564	0.0172562	0.0182997	0.083411	0.0909023	0.681041
Conserved_LindbladToh	0.0381866	0.053497	0.0335994	0.0490885	0.050697	0.0827475	0.235375	0.309365	1	1	0.804539	0.987609	0.588228	0.846598	0.810556	0.991719	0.0309782	0.0788753	0.309782	0.734481	0.345526	0.456571	0.756583	0.0113785	0.0272846	0.0931133	0.159538	0.318658	0.559335	0.548135	0.578458	0.445133	0.505242	0.339986	0.713035	0.841773	0.113428	0.296795	0.422555	0.101692	0.293221	0.416359	0.0562373	0.0649351	0.0145955	0.0154295	0.0484332	0.0538544	0.383474
Conserved_LindbladToh.extend.500	0.0169516	0.0371177	0.0122583	0.0242523	0.0253809	0.0501189	0.0484402	0.174952	0.119911	1	0.10546	0.876689	0.093973	0.503468	0.114904	0.9201	0.0317029	0.0829863	0.196297	0.67212	0.192225	0.282548	0.682192	0.00685064	0.0275668	0.0721281	0.136277	0.166623	0.459464	0.513255	0.545722	0.392836	0.463507	0.272497	0.615121	0.782994	0.0713638	0.205205	0.34271	0.0702994	0.214027	0.341325	0.0537621	0.0650989	0.0073864	0.00831506	0.0297456	0.034196	0.498946
Conserved_Mammal_phastCons46way	0.0360372	0.0513372	0.0333186	0.0499463	0.0500095	0.0842132	0.242334	0.306822	0.853828	0.933363	1	1	0.617563	0.834419	0.941203	0.999368	0.0307897	0.0794082	0.305052	0.726939	0.339761	0.448505	0.742555	0.0108112	0.0261744	0.092938	0.158627	0.313207	0.547449	0.539989	0.570778	0.436808	0.498135	0.330278	0.702662	0.831447	0.11064	0.291079	0.416135	0.0974268	0.288487	0.411899	0.0527281	0.061769	0.015869	0.0168806	0.0488715	0.0545615	0.372511
Conserved_Mammal_phastCons46way.extend.500	0.0169061	0.0369057	0.0123251	0.0243512	0.0260335	0.050489	0.048487	0.176458	0.115243	0.853128	0.109953	1	0.0955628	0.511703	0.12063	0.994939	0.0318589	0.0835436	0.195088	0.668286	0.190729	0.280474	0.674828	0.00702801	0.0273126	0.0722196	0.136417	0.165349	0.45363	0.508637	0.541247	0.38864	0.458913	0.271117	0.609539	0.776897	0.0713159	0.204605	0.341063	0.0702523	0.213683	0.340883	0.0528595	0.064128	0.00734778	0.00829319	0.0295927	0.0341668	0.497084
Conserved_Primate_phastCons46way	0.0355021	0.0520509	0.0306223	0.0454738	0.0505658	0.0817539	0.243281	0.317115	0.698303	0.930339	0.690806	0.972207	1	1	0.701202	0.979703	0.0299859	0.0791372	0.318741	0.73925	0.364922	0.481825	0.767468	0.0112447	0.0277228	0.0990806	0.164851	0.33826	0.577581	0.555799	0.584583	0.453182	0.514074	0.351627	0.733734	0.855375	0.115842	0.300778	0.427723	0.103182	0.298232	0.423338	0.0529703	0.0618812	0.0151344	0.0161952	0.0442008	0.0497878	0.386917
Conserved_Primate_phastCons46way.extend.500	0.0236004	0.0479525	0.0181137	0.0327575	0.0328703	0.0608801	0.07367	0.263401	0.178018	0.882875	0.165328	0.922096	0.177129	1	0.174936	0.941813	0.0298889	0.0823636	0.216237	0.706172	0.223979	0.326385	0.730073	0.00717784	0.0282729	0.0805096	0.147828	0.203372	0.520863	0.536121	0.567526	0.42224	0.490661	0.303148	0.668905	0.823861	0.086084	0.239524	0.380175	0.0850944	0.250723	0.383232	0.0559571	0.0666049	0.0100089	0.0110737	0.0352754	0.0398853	0.517707
Conserved_Vertebrate_phastCons46way	0.0304788	0.0449272	0.0283168	0.042818	0.0440835	0.0757224	0.208342	0.266927	0.717465	0.848186	0.785014	0.91505	0.522833	0.736395	1	1	0.0296351	0.0788863	0.281692	0.697216	0.304366	0.404556	0.699747	0.00991352	0.0250475	0.0838431	0.147648	0.278106	0.503164	0.513868	0.545033	0.409302	0.47142	0.303522	0.657245	0.794505	0.101614	0.268087	0.392955	0.0878507	0.25965	0.381829	0.0481966	0.0577937	0.0137629	0.0146066	0.0425543	0.0478275	0.372759
Conserved_Vertebrate_phastCons46way.extend.500	0.0148058	0.033015	0.0106931	0.0213742	0.0233591	0.0462532	0.0424922	0.153512	0.0992239	0.76772	0.0942172	0.853092	0.0825704	0.448132	0.113034	1	0.0299752	0.0805379	0.185424	0.648273	0.17739	0.261492	0.647635	0.00655056	0.025791	0.0668646	0.128418	0.15139	0.425935	0.492084	0.524563	0.370264	0.441122	0.255233	0.582576	0.753874	0.0661314	0.191313	0.324858	0.0642837	0.197137	0.321114	0.0492394	0.0603617	0.00650883	0.00739694	0.026846	0.0313759	0.488949
CTCF_Hoffman	0.0153655	0.0352503	0.00621399	0.0133318	0.0395436	0.0848492	0.0315219	0.098068	0.0587504	0.501412	0.055022	0.517795	0.0479042	0.269574	0.0634957	0.568184	1	1	0.382556	0.8973	0.358604	0.476895	0.839679	0.00915151	0.0291492	0.0968252	0.204271	0.309683	0.638459	0.560728	0.596882	0.442662	0.5161	0.371483	0.68738	0.827364	0.0991978	0.255112	0.422325	0.115467	0.32211	0.481189	0.0702745	0.0855271	0.00271156	0.00316348	0.018529	0.0225963	0.414303
CTCF_Hoffman.extend.500	0.0125136	0.0322392	0.00783565	0.016451	0.0364104	0.0781226	0.0297833	0.0997583	0.0516139	0.452869	0.048963	0.468501	0.0436223	0.256315	0.058319	0.526743	0.345041	1	0.25078	0.832684	0.22661	0.316856	0.784149	0.00803056	0.032629	0.0908311	0.189732	0.190706	0.552043	0.551458	0.591611	0.429167	0.505224	0.304148	0.633635	0.808748	0.0797599	0.226649	0.400515	0.0952362	0.276353	0.447801	0.0661547	0.081787	0.00452206	0.00541868	0.0238968	0.0291595	0.426322
DGF_ENCODE	0.0222034	0.0449534	0.0201866	0.0378287	0.0474413	0.0832721	0.0403732	0.116728	0.0980115	0.517934	0.0909434	0.528961	0.0849496	0.32536	0.100688	0.586354	0.0638206	0.121252	1	1	0.541834	0.65941	0.846593	0.0199039	0.0474413	0.147677	0.233456	0.34828	0.563642	0.665988	0.691207	0.554217	0.616511	0.46301	0.805994	0.891678	0.137518	0.346848	0.489322	0.120309	0.336142	0.478824	0.0881538	0.102516	0.0118368	0.0130431	0.0532843	0.0598813	0.476958
DGF_ENCODE.extend.500	0.0119924	0.0283647	0.00885755	0.0184573	0.0231253	0.0489167	0.0273832	0.0932436	0.0602011	0.459421	0.0561434	0.469416	0.0510408	0.275263	0.0645615	0.531072	0.0387799	0.104298	0.259061	1	0.201023	0.299746	0.774367	0.00760265	0.0317046	0.0800256	0.158332	0.15447	0.459885	0.560501	0.594135	0.430988	0.505847	0.297509	0.663442	0.828796	0.0722374	0.218265	0.379586	0.0689414	0.217967	0.362579	0.0579403	0.0715245	0.00604013	0.00701182	0.0280375	0.0334038	0.459177
DHS_peaks_Trynka	0.0281653	0.0518578	0.0228068	0.0414951	0.0578584	0.0950356	0.034343	0.109672	0.128427	0.595833	0.118994	0.607524	0.114255	0.395908	0.127807	0.658983	0.0702803	0.128714	0.636531	0.911585	1	0.983902	1	0.0225854	0.0540277	0.168438	0.252912	0.607502	0.764315	0.669966	0.693526	0.57513	0.626832	0.507373	0.848855	0.919047	0.16443	0.38435	0.52015	0.146096	0.372968	0.505978	0.0960763	0.107413	0.0123112	0.0126434	0.0541606	0.0569062	0.47396
DHS_Trynka	0.0245151	0.0470154	0.0187209	0.0347652	0.0472948	0.0815894	0.031824	0.102634	0.112708	0.58167	0.104325	0.593347	0.100193	0.383167	0.112825	0.645171	0.0620744	0.119531	0.514493	0.902763	0.653465	1	1	0.0184414	0.0511625	0.154546	0.236283	0.517684	0.731467	0.651083	0.675407	0.554685	0.607744	0.475036	0.831512	0.90966	0.14487	0.35374	0.495243	0.131649	0.344726	0.478213	0.0875307	0.0990897	0.0105443	0.0110443	0.0463242	0.049089	0.466286
DHS_Trynka.extend.500	0.0126253	0.0296801	0.00901956	0.0185313	0.0239606	0.0500557	0.0255874	0.0884808	0.0657946	0.494744	0.060847	0.502919	0.0562207	0.301935	0.0687476	0.562906	0.0385028	0.104209	0.232695	0.821593	0.23397	0.352281	1	0.00790053	0.0331874	0.0834659	0.163331	0.18237	0.582572	0.55528	0.590224	0.43454	0.504717	0.305727	0.683114	0.848693	0.0725398	0.216148	0.380122	0.0703329	0.220666	0.365093	0.0595622	0.0722342	0.00592669	0.00657946	0.027727	0.0314933	0.456982
Enhancer_Andersson	0.0674224	0.112768	0.0363962	0.0602625	0.105012	0.163484	0	0.0101432	0.113962	0.572196	0.102029	0.603222	0.0948687	0.341885	0.112172	0.655728	0.0483294	0.122912	0.630072	0.928998	0.608592	0.74821	0.909905	1	1	0.385442	0.50716	0.597255	0.804296	0.891408	0.903341	0.834726	0.854415	0.596062	0.900358	0.944511	0.28222	0.635442	0.767303	0.213007	0.579356	0.729117	0.281623	0.301313	0.0184964	0.0190931	0.0918854	0.0972554	0.489857
Enhancer_Andersson.extend.500	0.047738	0.101027	0.0234527	0.0448238	0.0729947	0.132251	0.00180405	0.0276159	0.0635581	0.535526	0.0574521	0.54524	0.0543991	0.313211	0.0659173	0.600472	0.0358035	0.116153	0.349292	0.901055	0.338607	0.482792	0.888981	0.232584	1	0.304052	0.451846	0.329309	0.753539	0.848737	0.865806	0.783653	0.82015	0.5136	0.856647	0.928671	0.215515	0.527616	0.694005	0.187483	0.50569	0.661393	0.241604	0.268665	0.01471	0.0155426	0.073411	0.0785457	0.474882
Enhancer_Hoffman	0.0573991	0.120299	0.0342003	0.0651121	0.156054	0.2113	0.0369507	0.126756	0.0934529	0.603707	0.0878924	0.621166	0.0837668	0.384275	0.0950673	0.670732	0.0512407	0.139312	0.46846	0.97991	0.454828	0.628341	0.963288	0.0386248	0.131001	1	1	0.398984	0.795396	0.937339	0.948401	0.945291	0.964365	0.6687	0.966278	0.989357	0.275516	0.628401	0.791091	0.254111	0.632227	0.780628	0.233184	0.257638	0.0174589	0.0190135	0.0918984	0.0997907	0.513543
Enhancer_Hoffman.extend.500	0.0424181	0.0957089	0.0298927	0.0608292	0.10806	0.189939	0.0358945	0.124413	0.0776457	0.553117	0.0727457	0.568977	0.0675848	0.342157	0.081183	0.624674	0.052421	0.141113	0.359119	0.940157	0.331168	0.465845	0.914091	0.0246448	0.0944042	0.484923	1	0.288663	0.707393	0.897101	0.924761	0.888866	0.938011	0.531458	0.91499	0.981009	0.191389	0.512467	0.739519	0.182836	0.521687	0.732328	0.192056	0.223137	0.0178313	0.0202957	0.0913598	0.104871	0.508785
FetalDHS_Trynka	0.0357082	0.0637464	0.0307937	0.0557355	0.0719277	0.118147	0.0373558	0.118743	0.151952	0.662604	0.140731	0.6757	0.135873	0.461195	0.149821	0.721522	0.0778649	0.138969	0.524913	0.898671	0.779388	1	1	0.0284359	0.0674109	0.189563	0.282825	1	1	0.707687	0.72814	0.619681	0.665445	0.542015	0.881683	0.940316	0.205557	0.449776	0.584285	0.180387	0.435799	0.566758	0.1138	0.125533	0.0159082	0.0162775	0.0711323	0.0734617	0.469774
FetalDHS_Trynka.extend.500	0.0193595	0.0431388	0.0142195	0.0287681	0.037403	0.0748148	0.027452	0.0940765	0.0834941	0.571974	0.0770024	0.580306	0.0726272	0.369761	0.0848547	0.635477	0.050253	0.12593	0.265929	0.837547	0.30696	0.442317	1	0.0119874	0.0482877	0.1183	0.216966	0.313043	1	0.636419	0.668709	0.522894	0.5875	0.382913	0.781754	0.909063	0.104001	0.289913	0.474358	0.100977	0.299233	0.461027	0.0833608	0.0973135	0.00888387	0.00962197	0.0416181	0.0453353	0.469751
H3K27ac_Hnisz	0.0162164	0.038942	0.0116354	0.0238293	0.0270739	0.057213	0.0309701	0.106667	0.0611756	0.47771	0.0567874	0.486486	0.0522529	0.284555	0.0647926	0.548912	0.032998	0.094054	0.234929	0.76321	0.201173	0.294362	0.712639	0.00993331	0.0406641	0.104233	0.205721	0.165635	0.475828	1	1	0.590746	0.693018	0.340705	0.743409	0.890773	0.086348	0.262355	0.447797	0.0872722	0.280486	0.46168	0.0804838	0.101108	0.00812484	0.00940141	0.0363756	0.0434499	0.52713
H3K27ac_Hnisz.extend.500	0.0151656	0.0366383	0.0108723	0.0223252	0.0256857	0.0551952	0.0301952	0.10417	0.0599827	0.471917	0.0557697	0.480974	0.0510625	0.279868	0.0638498	0.543656	0.0326353	0.0937485	0.226538	0.751649	0.193483	0.28371	0.703781	0.00935261	0.0385409	0.0979862	0.197029	0.15834	0.464523	0.929102	1	0.575235	0.681542	0.326711	0.726847	0.886644	0.0815295	0.249271	0.433908	0.0821349	0.26545	0.44609	0.0759204	0.095855	0.00757969	0.00887695	0.0341426	0.0411231	0.518798
H3K27ac_PGC2	0.0229184	0.0539523	0.0172905	0.0359997	0.0378631	0.0778733	0.0342026	0.117004	0.0706753	0.520152	0.06535	0.528806	0.0606112	0.318824	0.0734183	0.587573	0.0370591	0.104131	0.278123	0.83487	0.24568	0.356762	0.793366	0.0132327	0.0534132	0.149542	0.289975	0.206332	0.55617	0.840404	0.880783	1	1	0.416598	0.850799	0.955185	0.119444	0.357765	0.577017	0.119416	0.378111	0.589928	0.111414	0.135505	0.0117571	0.0136962	0.0549455	0.0651136	0.541623
H3K27ac_PGC2.extend.500	0.0192583	0.0461816	0.0140589	0.0295345	0.0322452	0.0677908	0.0325515	0.11189	0.0649422	0.496849	0.0603325	0.505509	0.0556615	0.299932	0.068457	0.566707	0.0349789	0.0992396	0.250465	0.793274	0.216773	0.316449	0.746005	0.0109654	0.0452551	0.123506	0.247732	0.179374	0.505885	0.798144	0.844823	0.809561	1	0.372585	0.797983	0.92982	0.100702	0.307061	0.515678	0.100963	0.323762	0.527892	0.0960082	0.119608	0.00964064	0.0113023	0.0453547	0.0546507	0.532188
H3K4me1_peaks_Trynka	0.0232582	0.0520409	0.0156021	0.0347423	0.0549699	0.0926557	0.0350613	0.110244	0.0827521	0.553121	0.0757486	0.565519	0.0720945	0.350903	0.0834626	0.620909	0.0476764	0.11313	0.356195	0.883477	0.332255	0.468383	0.855695	0.0144856	0.0536649	0.162169	0.265787	0.276662	0.62436	0.743029	0.766882	0.638643	0.705532	1	0.995374	1	0.160908	0.406148	0.566244	0.159806	0.415167	0.567404	0.102472	0.11922	0.0118176	0.0135286	0.0533604	0.06193	0.545596
H3K4me1_Trynka	0.0151073	0.0360993	0.0104544	0.0220214	0.0283523	0.0587395	0.0329577	0.111071	0.0712169	0.512358	0.0661296	0.52173	0.0617324	0.317724	0.0741622	0.581564	0.0362005	0.0967132	0.254439	0.808448	0.228104	0.336431	0.78457	0.00897872	0.0367301	0.0961598	0.187774	0.184674	0.523069	0.665288	0.700102	0.535207	0.620067	0.408452	1	1	0.087663	0.26569	0.455618	0.0861934	0.276157	0.455434	0.074549	0.0919055	0.00714014	0.00829446	0.0340585	0.0407642	0.52189
H3K4me1_Trynka.extend.500	0.0110355	0.0267674	0.00786597	0.0165746	0.0205396	0.0448433	0.0284184	0.0985449	0.0604383	0.468831	0.0562509	0.478027	0.051734	0.28131	0.0644462	0.540989	0.0313227	0.088737	0.202351	0.726009	0.177534	0.264577	0.700704	0.00677098	0.0286237	0.0707766	0.144723	0.141583	0.437248	0.573052	0.613922	0.431944	0.519385	0.294984	0.718861	1	0.064814	0.200362	0.365372	0.0631117	0.203895	0.359191	0.0558616	0.0705841	0.00538941	0.00633897	0.0255184	0.0309591	0.493533
H3K4me3_peaks_Trynka	0.0459139	0.0886463	0.0591391	0.110917	0.156145	0.219027	0.0664379	0.190643	0.118777	0.623206	0.10917	0.639988	0.102183	0.428696	0.120212	0.69214	0.0547723	0.127636	0.455147	0.922895	0.463256	0.614535	0.873487	0.0295072	0.0968808	0.287461	0.41179	0.451404	0.72957	0.810168	0.823331	0.787773	0.820399	0.692265	0.919089	0.94529	1	0.989644	1	0.391703	0.703493	0.784966	0.160886	0.175795	0.0343731	0.037617	0.144292	0.155708	0.538178
H3K4me3_Trynka	0.0358155	0.0749431	0.0357556	0.0733469	0.0909454	0.162876	0.0494234	0.154436	0.0994054	0.573167	0.0918632	0.587274	0.0848597	0.38152	0.101441	0.640429	0.0450537	0.116006	0.367173	0.891895	0.346343	0.479947	0.832475	0.0212499	0.075861	0.209705	0.352668	0.315914	0.650485	0.787322	0.80514	0.754699	0.800112	0.558881	0.890957	0.934654	0.316533	1	1	0.216389	0.604813	0.743705	0.139571	0.158406	0.023724	0.0269963	0.108165	0.124426	0.534558
H3K4me3_Trynka.extend.500	0.0232063	0.0534533	0.0193457	0.0404888	0.0499649	0.105662	0.0365431	0.120935	0.0754366	0.510231	0.0700019	0.521802	0.0643226	0.322772	0.0792547	0.579648	0.039755	0.109268	0.276104	0.826771	0.249835	0.358156	0.780348	0.0136771	0.0531874	0.140716	0.271265	0.218748	0.567311	0.716291	0.747038	0.648799	0.716227	0.415321	0.814381	0.908483	0.170485	0.533023	1	0.131804	0.413843	0.63006	0.105609	0.125763	0.0132091	0.0154213	0.0612597	0.0733521	0.502446
H3K9ac_peaks_Trynka	0.0486729	0.098148	0.0571639	0.109715	0.138129	0.203985	0.0664572	0.211139	0.114127	0.657953	0.103029	0.67567	0.0975463	0.454169	0.111386	0.721067	0.0683292	0.163335	0.426757	0.943973	0.441131	0.598516	0.907669	0.0238684	0.0903256	0.284148	0.421609	0.42455	0.759176	0.877582	0.888948	0.844086	0.881527	0.736846	0.96851	0.986495	0.419803	0.725079	0.828575	1	0.99298	1	0.1743	0.192552	0.0349	0.037775	0.145216	0.156382	0.587551
H3K9ac_Trynka	0.0394554	0.0841661	0.0368485	0.0748764	0.0883041	0.158298	0.0552211	0.178367	0.101835	0.619887	0.0944075	0.635984	0.0872489	0.414106	0.101877	0.684294	0.0589866	0.14667	0.368982	0.923572	0.348499	0.48499	0.881261	0.0200898	0.0753936	0.218774	0.372272	0.317402	0.696191	0.87282	0.889061	0.827075	0.874785	0.59239	0.960255	0.986262	0.233319	0.627149	0.805081	0.307285	1	1	0.155194	0.176629	0.0241036	0.0270623	0.109366	0.123787	0.575197
H3K9ac_Trynka.extend.500	0.0263173	0.0613955	0.0211952	0.0443026	0.0531561	0.110078	0.0438854	0.151183	0.0809915	0.553707	0.0754986	0.568262	0.0693683	0.354525	0.0839118	0.624315	0.0493551	0.133116	0.294392	0.860499	0.264807	0.376832	0.81666	0.0141611	0.0552304	0.151298	0.2927	0.231201	0.600779	0.804677	0.836835	0.722759	0.798894	0.453467	0.887001	0.97315	0.145817	0.431935	0.686522	0.173328	0.560103	1	0.120798	0.144276	0.0143465	0.0166989	0.067097	0.0798095	0.558272
Human_Enhancer_Villar	0.196986	0.418024	0.00015223	0.000989496	0.0479525	0.0951439	0.0329578	0.114477	0.0718526	0.572842	0.06348	0.578779	0.0570102	0.340006	0.0695692	0.628787	0.0473436	0.129167	0.35599	0.903182	0.330263	0.453037	0.875095	0.0359263	0.132516	0.296849	0.504186	0.304917	0.713503	0.921373	0.935454	0.89656	0.954331	0.537905	0.953646	0.994063	0.196301	0.532425	0.755823	0.198432	0.570939	0.793424	1	1	0.000228345	0.00106561	0.000837266	0.00426244	0.569874
Human_Enhancer_Villar.extend.500	0.154785	0.375957	0.00041866	0.00173445	0.042823	0.0886364	0.031878	0.112261	0.0651914	0.545036	0.058433	0.551734	0.0523325	0.318002	0.0655502	0.605682	0.0452751	0.125478	0.325299	0.876077	0.290132	0.40299	0.833911	0.0302033	0.115789	0.257715	0.460287	0.264294	0.654486	0.90951	0.92805	0.856818	0.934211	0.491746	0.923804	0.986962	0.168541	0.474821	0.707237	0.172249	0.510586	0.744617	0.785766	1	0.000897129	0.00185407	0.0034689	0.00783493	0.5686
Human_Promoter_Villar_ExAC	0	0.00237906	0.416336	0.726408	0.24663	0.44092	0.104679	0.367169	0.19429	0.819984	0.199048	0.838224	0.169707	0.633624	0.206979	0.865979	0.0190325	0.0919905	0.498017	0.980967	0.44092	0.568596	0.907216	0.0245837	0.0840603	0.231562	0.487708	0.444092	0.792228	0.969072	0.973037	0.985726	0.998414	0.646312	0.951626	0.999207	0.436955	0.942902	0.984933	0.413957	0.92387	0.981761	0.00237906	0.0118953	1	1	1	1	0.573354
Human_Promoter_Villar_ExAC.extend.500	0.0020202	0.00673401	0.353535	0.66936	0.223569	0.406734	0.0929293	0.33064	0.174411	0.783838	0.179798	0.803367	0.154209	0.595286	0.186532	0.83569	0.0188552	0.0936027	0.465993	0.967003	0.384512	0.505724	0.855219	0.0215488	0.0754209	0.214141	0.47138	0.385859	0.72862	0.952189	0.967677	0.975084	0.993939	0.628283	0.938721	0.99798	0.406061	0.911111	0.976431	0.380471	0.880808	0.97037	0.00942761	0.0208754	0.849158	1	0.849158	1	0.573737
Human_Promoter_Villar	0.000334169	0.00183793	0.307268	0.596491	0.228571	0.430911	0.107268	0.373935	0.13584	0.695739	0.129156	0.711278	0.104428	0.47051	0.134837	0.752548	0.0274018	0.102423	0.472348	0.959398	0.408688	0.526316	0.894236	0.025731	0.0883876	0.256809	0.526483	0.418379	0.781955	0.914119	0.923475	0.970593	0.989641	0.614871	0.956391	0.996825	0.386466	0.905764	0.962406	0.362907	0.883208	0.967419	0.00183793	0.00969089	0.210693	0.210693	1	1	0.577945
Human_Promoter_Villar.extend.500	0.000824629	0.00453546	0.252749	0.533123	0.202172	0.394722	0.0974437	0.335212	0.124244	0.657916	0.118609	0.675509	0.0967565	0.437603	0.124656	0.723474	0.0274876	0.102804	0.436641	0.940214	0.353216	0.458769	0.835487	0.0224024	0.07779	0.229384	0.497114	0.355415	0.70066	0.898158	0.914926	0.946124	0.980896	0.586998	0.941589	0.994777	0.343046	0.857064	0.947911	0.321468	0.822292	0.946537	0.00769654	0.0180044	0.17331	0.204096	0.822567	1	0.569681
Intron_UCSC	0.0102811	0.0254378	0.00682177	0.0144841	0.0134237	0.0291687	0.00586478	0.118156	0.0416225	0.451633	0.0380984	0.462374	0.0353762	0.267232	0.0457091	0.53043	0.0237113	0.0707136	0.163625	0.608062	0.138408	0.205022	0.570371	0.00530869	0.0221271	0.0555376	0.113468	0.10693	0.341567	0.512648	0.543045	0.370264	0.449396	0.243301	0.567151	0.746088	0.0557833	0.173234	0.305479	0.0568244	0.179765	0.311506	0.0484119	0.0614735	0.00467501	0.00550914	0.0223663	0.0268021	1
Intron_UCSC.extend.500	0.0109422	0.0264834	0.00888426	0.017825	0.0159051	0.0330525	0.0299216	0.142198	0.0583814	0.465137	0.0545855	0.4766	0.0495912	0.282552	0.0624973	0.543025	0.0243188	0.0719274	0.16887	0.612418	0.142374	0.209728	0.57343	0.00515739	0.0215644	0.0570638	0.116154	0.11116	0.344798	0.516071	0.546344	0.374425	0.453317	0.246325	0.57225	0.749716	0.0595421	0.180101	0.31147	0.0598495	0.186984	0.318742	0.0487379	0.0617632	0.00543973	0.00626792	0.0259689	0.0305365	0.970317
Promoter_UCSC	0.0256924	0.054818	0.0822271	0.169661	0.147173	0.261559	0.102197	0.349622	0.115702	0.609693	0.109407	0.631781	0.0925269	0.411879	0.121138	0.685397	0.0348478	0.107404	0.300183	0.791257	0.254864	0.33978	0.70634	0.00898375	0.0341039	0.160391	0.325704	0.237926	0.531415	0.686999	0.715667	0.652838	0.724594	0.406386	0.75452	0.874628	0.201648	0.531643	0.65816	0.187171	0.50206	0.655585	0.0784504	0.097219	0.0531014	0.0604257	0.237869	0.284447	0.56529
Promoter_UCSC.extend.500	0.0229072	0.0490935	0.0717665	0.148733	0.128262	0.230337	0.0926594	0.314564	0.106666	0.584204	0.100998	0.606736	0.087038	0.387736	0.1121	0.663278	0.0358364	0.107978	0.284958	0.776128	0.231648	0.31344	0.679112	0.00932215	0.0345716	0.145782	0.299433	0.212114	0.492809	0.67869	0.708343	0.62777	0.705579	0.389563	0.737387	0.863025	0.184569	0.499602	0.63044	0.171312	0.470324	0.626786	0.0744367	0.0934089	0.0481098	0.0558392	0.211318	0.256102	0.566122
PromoterFlanking_Hoffman	0.0213134	0.0411866	0.0596198	0.145161	0.125288	0.249136	0.0282258	0.132776	0.0794931	0.558756	0.0766129	0.58727	0.0688364	0.34015	0.0872696	0.643145	0.015841	0.0838134	0.37212	0.932892	0.278802	0.377016	0.77765	0.0164171	0.0581797	0.150058	0.392281	0.223502	0.55674	0.809332	0.835253	0.80674	0.865495	0.699021	0.958813	0.978975	0.271889	0.801843	0.894873	0.232143	0.687212	0.823157	0.0817972	0.0987903	0.061924	0.0803571	0.260369	0.345046	0.637961
PromoterFlanking_Hoffman.extend.500	0.0258004	0.0538819	0.0550617	0.133643	0.122394	0.257374	0.0323291	0.146228	0.0769291	0.541965	0.0726028	0.559821	0.0640289	0.329505	0.081806	0.621726	0.0383859	0.119641	0.331629	0.907103	0.276331	0.376858	0.802407	0.0154173	0.0610399	0.197436	0.447101	0.245103	0.599465	0.781641	0.816723	0.767639	0.840242	0.550775	0.900417	0.970896	0.227956	0.659718	0.850153	0.200818	0.584126	0.785259	0.110674	0.13144	0.0504995	0.0612759	0.218595	0.277118	0.526862
Repressed_Hoffman	0.0013827	0.00372083	0.00017803	0.000415403	0.00122247	0.00682448	0.00621918	0.02458	0.0334162	0.317742	0.0310603	0.32551	0.0270665	0.166648	0.0394692	0.390402	7.1212e-05	0.0347277	0.0731228	0.416584	0.0660669	0.107061	0.411451	0.0014005	0.00798761	0	0.00596994	0.0513498	0.214591	0.249681	0.279661	0.136881	0.192444	0.0826415	0.282391	0.483019	0.0125155	0.0509344	0.138127	0.00835554	0.0370718	0.0954122	0.00901425	0.0135006	5.3409e-05	0.00013649	0.00109785	0.00174469	0.283074
Repressed_Hoffman.extend.500	0.00190184	0.00516921	0.000243436	0.000787363	0.0036173	0.0114643	0.00744001	0.0272572	0.0357698	0.328794	0.0335941	0.337136	0.0293911	0.174833	0.041696	0.401494	0.0176111	0.0546589	0.0998353	0.467412	0.0885041	0.138302	0.453658	0.00189043	0.00999989	0.00394822	0.0201101	0.0665302	0.244029	0.285581	0.317155	0.168572	0.228579	0.116005	0.336257	0.528465	0.0189994	0.069809	0.166259	0.0138568	0.0545943	0.124445	0.0124228	0.0178811	0.000182577	0.000349939	0.00179914	0.0029897	0.309141
SuperEnhancer_Hnisz	0.026089	0.0622229	0.0182452	0.0356224	0.0358084	0.07388	0.0351108	0.120617	0.063215	0.496466	0.0583475	0.504402	0.053077	0.29335	0.0658193	0.564099	0.0353899	0.102077	0.267602	0.803178	0.213052	0.30665	0.729158	0.0162145	0.0620059	0.142815	0.269354	0.178127	0.501395	1	1	0.703023	0.795474	0.400062	0.809316	0.926104	0.113517	0.333251	0.526058	0.119206	0.372066	0.567478	0.127391	0.15827	0.0128507	0.0145249	0.0540691	0.0626104	0.59783
SuperEnhancer_Hnisz.extend.500	0.0257082	0.0615687	0.0179911	0.0353582	0.0355561	0.0738976	0.0351451	0.1202	0.0628016	0.494756	0.0580831	0.502519	0.0527557	0.291968	0.0654804	0.56249	0.0355104	0.102528	0.265818	0.801428	0.211282	0.304145	0.726693	0.0160124	0.0613251	0.141205	0.267858	0.17638	0.498653	0.992724	1	0.701472	0.795355	0.397205	0.806405	0.925752	0.112117	0.330477	0.524072	0.117871	0.368925	0.565351	0.125938	0.156867	0.0128008	0.0145969	0.0536386	0.0627102	0.594849
TFBS_ENCODE	0.0282477	0.0559209	0.0295749	0.0568519	0.0718078	0.120776	0.0423715	0.132344	0.0932015	0.541104	0.0873579	0.555941	0.0806426	0.345965	0.0957965	0.610277	0.114655	0.180975	0.471633	0.913296	0.42946	0.596213	0.868745	0.0228794	0.0663999	0.218553	0.334694	0.34438	0.630165	0.698982	0.723624	0.615368	0.669783	0.468424	0.802187	0.890674	0.172854	0.418724	0.566796	0.153104	0.397072	0.536944	0.108454	0.122975	0.0177291	0.0190563	0.0782655	0.0845252	0.469276
TFBS_ENCODE.extend.500	0.0168119	0.0389085	0.0136133	0.0279452	0.0347827	0.0714584	0.0306338	0.102749	0.0647058	0.483914	0.0603637	0.49443	0.0550482	0.292826	0.0689706	0.554608	0.0603328	0.162193	0.261921	0.841446	0.232485	0.342937	0.807984	0.0105693	0.0436445	0.122319	0.234162	0.186028	0.527729	0.621886	0.654537	0.513606	0.582499	0.342829	0.707453	0.850315	0.0956023	0.27881	0.45763	0.0912989	0.279027	0.434923	0.0782419	0.0934622	0.00917084	0.0103143	0.0423079	0.0487051	0.462683
Transcribed_Hoffman	0.00832291	0.0218354	0.00202612	0.00524231	0.00397692	0.0127367	0.0375397	0.129318	0.0505702	0.408094	0.0483256	0.421704	0.0444014	0.246275	0.0571155	0.489161	0.0160583	0.0632617	0.152328	0.58939	0.11741	0.176935	0.532847	0.00383381	0.0173614	0.0425485	0.0950695	0.0848184	0.297486	0.485358	0.51709	0.338671	0.42071	0.219024	0.534994	0.712246	0.042767	0.147078	0.281375	0.0462694	0.153722	0.286783	0.0433469	0.0563774	0.00177756	0.00262115	0.00967868	0.0142808	0.613011
Transcribed_Hoffman.extend.500	0.00637819	0.016102	0.00186104	0.00477045	0.00548461	0.0159754	0.0219595	0.0765981	0.0438874	0.372482	0.0414494	0.383866	0.0374987	0.213189	0.0496324	0.449305	0.0213263	0.0646438	0.134776	0.544046	0.111057	0.168967	0.509108	0.00362709	0.0162498	0.036285	0.0802568	0.0833738	0.28641	0.401618	0.433133	0.276102	0.345815	0.178266	0.448144	0.630825	0.0354653	0.121995	0.242062	0.0344767	0.118065	0.222442	0.0338012	0.0439296	0.00166755	0.00229024	0.00916799	0.0127212	0.456531
TSS_Hoffman	0.0657121	0.118312	0.193067	0.371063	0.281688	0.441598	0.10942	0.371213	0.152223	0.709872	0.143482	0.735946	0.120723	0.498267	0.151771	0.770761	0.0480784	0.136247	0.594122	0.991861	0.5685	0.715448	0.952072	0.0474755	0.138357	0.311982	0.611907	0.574529	0.872946	0.939261	0.944687	0.985833	0.99156	0.679578	0.961869	0.992313	0.506405	0.925848	0.965185	0.444763	0.89269	0.944838	0.212057	0.228937	0.117558	0.123888	0.496458	0.520874	0.554333
TSS_Hoffman.extend.500	0.0550415	0.111665	0.122578	0.249743	0.223408	0.385291	0.0751285	0.266588	0.11206	0.637881	0.106603	0.658917	0.0916568	0.421115	0.114828	0.704705	0.0553578	0.157533	0.451483	0.974614	0.415342	0.54314	0.919731	0.0336101	0.117991	0.349071	0.662713	0.40862	0.80427	0.919257	0.935389	0.951522	0.976038	0.623408	0.948043	0.988059	0.359035	0.826018	0.936418	0.322578	0.785132	0.914828	0.213523	0.240807	0.0831949	0.0911032	0.358165	0.396837	0.538553
UTR_3_UCSC	0.0322645	0.0581162	0.0186373	0.0340681	0.0292585	0.060521	0.719238	0.774349	0.237675	0.747695	0.21984	0.773146	0.210421	0.578758	0.231864	0.81523	0.0304609	0.0883768	0.225251	0.712425	0.158717	0.23487	0.626653	0	0.001002	0.0659319	0.140882	0.128056	0.383968	0.60501	0.640882	0.45992	0.552505	0.280762	0.68517	0.857715	0.0817635	0.24008	0.38978	0.09499	0.289379	0.454309	0.0603206	0.0783567	0.00541082	0.00601202	0.0390782	0.0480962	0.226653
UTR_3_UCSC.extend.500	0.0266909	0.0550159	0.0230595	0.0465729	0.038039	0.0725374	0.382478	0.753064	0.172764	0.764503	0.159419	0.791103	0.150885	0.595915	0.172674	0.832864	0.0317749	0.0952338	0.222606	0.705583	0.166228	0.242397	0.617612	0.000726282	0.00517476	0.0705402	0.148706	0.133818	0.378212	0.596823	0.630958	0.455379	0.54571	0.281071	0.671902	0.839946	0.0917839	0.260191	0.401816	0.0975034	0.289605	0.453473	0.0615524	0.0771675	0.00780754	0.00871539	0.0542896	0.0640944	0.45084
UTR_5_UCSC	0.0332613	0.0578834	0.102808	0.165443	0.126998	0.212095	0.555076	0.653132	0.331317	0.747732	0.312743	0.769762	0.276458	0.582721	0.332181	0.801296	0.037149	0.100648	0.364147	0.791793	0.311447	0.414255	0.711447	0.000431965	0.00345572	0.143844	0.261339	0.299352	0.519222	0.682073	0.702808	0.599136	0.661339	0.374514	0.748164	0.871706	0.236717	0.47257	0.578834	0.213391	0.479914	0.598272	0.07473	0.0863931	0.0427646	0.0444924	0.194384	0.206911	0.357667
UTR_5_UCSC.extend.500	0.0300347	0.0617058	0.0869272	0.165094	0.124278	0.201868	0.178668	0.744032	0.171448	0.795918	0.162014	0.824413	0.141894	0.62062	0.171929	0.855121	0.0324413	0.0979014	0.300828	0.770793	0.274355	0.368406	0.704467	0.00057759	0.0108779	0.139007	0.263862	0.26367	0.511744	0.654505	0.679919	0.587794	0.650173	0.358491	0.739988	0.868117	0.210724	0.454274	0.567771	0.194551	0.453793	0.591933	0.0734501	0.0862534	0.0416827	0.043608	0.191952	0.20437	0.661821
Vahedi_Tcell_SE_500bp	0.0316901	0.0839202	0.0463615	0.0861502	0.0435446	0.092723	0.0564554	0.178638	0.0687793	0.52054	0.0651408	0.535798	0.0586854	0.319718	0.0715962	0.59284	0.0315728	0.0996479	0.335563	0.86608	0.241197	0.333451	0.749648	0.0252347	0.0942488	0.178991	0.340493	0.217019	0.552817	0.954577	0.961737	0.850469	0.910211	0.475704	0.887207	0.961033	0.184859	0.518662	0.705164	0.158451	0.450235	0.649883	0.178521	0.22007	0.0312207	0.0359155	0.132981	0.150704	0.611972
Vahedi_Tcell_SE	0.0320191	0.0848268	0.0468339	0.0863799	0.0437276	0.0923536	0.0566308	0.178136	0.0692951	0.520908	0.0653524	0.535842	0.0589008	0.319235	0.0719235	0.592951	0.0318996	0.0994026	0.338232	0.866428	0.242772	0.335484	0.751374	0.025687	0.0953405	0.180167	0.341219	0.219235	0.555078	0.955914	0.962246	0.850896	0.909677	0.478017	0.888411	0.960454	0.187097	0.520669	0.706452	0.160454	0.452449	0.650538	0.180645	0.222222	0.0313023	0.0357228	0.132616	0.149223	0.614217
Vahedi_Tcell_TE_500bp	0.0357179	0.0814815	0.00416032	0.00852359	0.0265855	0.0611872	0.0237443	0.0841197	0.0559107	0.479452	0.0526636	0.487265	0.0492136	0.285134	0.0629122	0.548858	0.0411974	0.11862	0.306951	0.844444	0.257027	0.364485	0.786403	0.0239472	0.0924404	0.210046	0.359716	0.228209	0.591476	0.879858	0.902588	0.791882	0.878843	0.438458	0.83724	0.93861	0.128057	0.355758	0.578184	0.107154	0.314663	0.508676	0.170776	0.206596	0	0	0.0170472	0.0200913	0.535261
Vahedi_Tcell_TE	0.0384708	0.0848052	0.00423421	0.00871038	0.0262521	0.0564965	0.0234696	0.0812969	0.0587951	0.482942	0.0543189	0.490685	0.0505686	0.288168	0.064723	0.552383	0.0404065	0.114566	0.321921	0.853012	0.272441	0.388096	0.791798	0.0278248	0.100532	0.219695	0.359303	0.247883	0.60029	0.890757	0.906968	0.794338	0.872611	0.457779	0.841519	0.936971	0.140939	0.373579	0.58166	0.114687	0.321437	0.508589	0.176627	0.210138	0	0	0.0174208	0.0198403	0.539681
WeakEnhancer_Hoffman	0.0352253	0.0690814	0.00970874	0.0217824	0.0537715	0.120115	0.0232761	0.0833956	0.0887478	0.561987	0.081404	0.583022	0.0760518	0.357605	0.0908638	0.633806	0.058128	0.159323	0.543689	0.974608	0.504605	0.681603	0.948967	0.0327359	0.0881255	0.19654	0.410879	0.393328	0.706124	0.790142	0.811053	0.727035	0.783918	0.713219	0.954941	0.979836	0.218944	0.525641	0.70351	0.210356	0.511078	0.678616	0.134055	0.15285	0.00796614	0.00883744	0.0365945	0.042818	0.504108
WeakEnhancer_Hoffman.extend.500	0.0271252	0.0594713	0.00906172	0.0206139	0.0383473	0.0979086	0.0222642	0.0800552	0.0653224	0.515108	0.0611816	0.530231	0.057971	0.31584	0.0699133	0.586912	0.0552105	0.151649	0.324992	0.938428	0.300567	0.436583	0.911873	0.0177934	0.0700633	0.190536	0.388424	0.248597	0.655265	0.755484	0.786059	0.678879	0.753833	0.511477	0.889339	0.970054	0.136316	0.397756	0.636301	0.137816	0.403217	0.618267	0.122543	0.143127	0.00672128	0.00816155	0.0355568	0.0447385	0.492244
UKB_LDSC_annotations.ovarlap.number
Ancient_Sequence_Age_Human_Enhancer	Ancient_Sequence_Age_Human_Enhancer.extend.500	Ancient_Sequence_Age_Human_Promoter	Ancient_Sequence_Age_Human_Promoter.extend.500	BivFlnk	BivFlnk.extend.500	Coding_UCSC	Coding_UCSC.extend.500	Conserved_LindbladToh	Conserved_LindbladToh.extend.500	Conserved_Mammal_phastCons46way	Conserved_Mammal_phastCons46way.extend.500	Conserved_Primate_phastCons46way	Conserved_Primate_phastCons46way.extend.500	Conserved_Vertebrate_phastCons46way	Conserved_Vertebrate_phastCons46way.extend.500	CTCF_Hoffman	CTCF_Hoffman.extend.500	DGF_ENCODE	DGF_ENCODE.extend.500	DHS_peaks_Trynka	DHS_Trynka	DHS_Trynka.extend.500	Enhancer_Andersson	Enhancer_Andersson.extend.500	Enhancer_Hoffman	Enhancer_Hoffman.extend.500	FetalDHS_Trynka	FetalDHS_Trynka.extend.500	H3K27ac_Hnisz	H3K27ac_Hnisz.extend.500	H3K27ac_PGC2	H3K27ac_PGC2.extend.500	H3K4me1_peaks_Trynka	H3K4me1_Trynka	H3K4me1_Trynka.extend.500	H3K4me3_peaks_Trynka	H3K4me3_Trynka	H3K4me3_Trynka.extend.500	H3K9ac_peaks_Trynka	H3K9ac_Trynka	H3K9ac_Trynka.extend.500	Human_Enhancer_Villar	Human_Enhancer_Villar.extend.500	Human_Promoter_Villar_ExAC	Human_Promoter_Villar_ExAC.extend.500	Human_Promoter_Villar	Human_Promoter_Villar.extend.500	Intron_UCSC	Intron_UCSC.extend.500
Ancient_Sequence_Age_Human_Enhancer	10109	10109	11	20	725	1303	1309	3269	2012	9139	1725	9379	1693	7387	1790	9627	504	1314	4483	9621	4881	6473	9450	416	1295	3702	5541	4838	8334	9506	9623	9460	9788	6450	9946	10083	2991	6920	8521	2953	7354	8895	10109	10109	2	8	11	32	6244
Ancient_Sequence_Age_Human_Enhancer.extend.500	10109	23597	28	75	1459	2804	2246	7014	2933	19631	2470	20003	2401	14622	2637	20838	1197	3178	9245	22024	9322	12851	21533	766	2904	7659	12130	8916	18377	22005	22312	21555	22598	14401	22999	23507	5745	14448	19000	5959	15874	19981	20876	23597	8	19	49	107	14862
Ancient_Sequence_Age_Human_Promoter	11	28	6051	6051	1663	2821	1432	3701	1265	5600	1034	5759	930	4485	1046	5834	184	635	3446	5943	3241	4043	5650	158	446	1599	2990	3347	5111	5646	5663	5948	6019	3852	5863	6043	3001	5822	5949	2804	5792	5966	11	38	1458	1458	6051	6051	3409
Ancient_Sequence_Age_Human_Promoter.extend.500	20	75	6051	13587	3398	5927	2207	7721	1847	11872	1512	12174	1349	8619	1553	12439	375	1322	6910	13166	6337	8163	12374	259	894	3359	6670	6531	10937	12340	12419	13210	13467	9011	13243	13563	6125	12773	13278	5786	12698	13341	44	120	2598	2823	12445	13587	7784
BivFlnk	725	1459	1663	3398	15525	15525	1568	5049	1783	11245	1550	11656	1459	7659	1650	12275	1177	2990	7923	15240	8183	10306	14943	440	1461	7461	11282	7976	13483	13021	13299	12742	13483	12454	15350	15476	7476	14326	14947	6382	13376	14618	2079	2398	820	872	4389	4680	6602
BivFlnk.extend.500	1303	2804	2821	5927	15525	35519	2952	9482	3376	23336	2927	24127	2671	15372	3181	25794	2681	6834	15163	33824	14800	19355	32695	783	2838	10738	20561	14147	28217	28843	29788	26963	29156	22479	33709	35268	10950	26708	32846	9816	25197	31571	4315	5117	1441	1603	7991	8993	14897
Coding_UCSC	1309	2246	1432	2207	1568	2952	36811	36811	14331	32221	12599	33103	11255	25881	13424	34017	1551	4144	10299	27816	7380	10573	24126	2	84	2678	5305	5850	14521	22853	23890	17120	20235	11870	27487	32133	4573	11994	17072	4507	12558	18478	2185	2765	299	329	2302	2595	4040
Coding_UCSC.extend.500	3269	7014	3701	7721	5049	9482	36811	115784	18233	105556	15357	108823	14294	87089	16277	110517	4324	12012	28921	85695	23082	33249	76476	77	768	8596	17207	19069	46909	71186	74465	53938	63521	35036	84827	100966	12840	35218	51876	13544	38491	58217	6889	8463	1316	1453	8453	9389	74899
Conserved_LindbladToh	2012	2933	1265	1847	1783	3376	14331	18233	58386	58386	44465	57806	31984	49171	44865	58025	1806	4832	17875	42416	20063	26550	43873	519	1421	4502	7900	17828	31839	30619	32300	23875	27617	19404	41300	48691	5738	15957	23335	5139	15331	22618	3019	3599	462	510	1819	2073	21187
Conserved_LindbladToh.extend.500	9139	19631	5600	11872	11245	23336	32221	105556	58386	496882	48269	440919	43171	261020	52850	460390	16798	43257	111568	349377	111480	162223	352876	3453	13729	36849	67635	94395	238997	261907	277061	199912	234132	148465	325785	399765	37950	110222	177894	38084	114534	178204	27786	33127	2929	3372	14451	16653	245159
Conserved_Mammal_phastCons46way	1725	2470	1034	1512	1550	2927	12599	15357	44465	48269	50996	50996	30389	42867	47444	50981	1559	4170	15402	36611	17351	22892	37842	430	1211	3831	6791	15427	27421	26309	27810	20432	23671	16572	35492	42044	4898	13563	20004	4325	13029	19375	2566	3045	388	427	1496	1696	17962
Conserved_Mammal_phastCons46way.extend.500	9379	20003	5759	12174	11656	24127	33103	108823	57806	440919	50996	505028	44859	270260	56168	502630	17354	44254	113534	354578	113458	165035	357471	3513	14017	37737	69194	96346	242163	265470	280820	202788	237375	150755	330067	405076	38873	112421	180864	39043	116744	181274	28068	33439	2989	3424	14678	16952	248502
Conserved_Primate_phastCons46way	1693	2401	930	1349	1459	2671	11255	14294	31984	43171	30389	44859	45795	45795	30870	45123	1353	3636	14330	33551	16897	22000	35060	438	1147	3681	6262	15214	25927	24301	25627	19183	22107	15835	33221	38743	4724	12752	18516	4102	12269	18037	2432	2870	386	434	1307	1486	17055
Conserved_Primate_phastCons46way.extend.500	7387	14622	4485	8619	7659	15372	25881	87089	49171	261020	42867	270260	45795	290746	45562	275499	9242	24893	68788	211748	71837	104193	217354	1973	8041	23323	41612	63595	154274	159163	167771	124198	143772	93929	203235	243643	25501	72388	113299	25606	75422	114186	16863	19856	2117	2397	9109	10410	149513
Conserved_Vertebrate_phastCons46way	1790	2637	1046	1553	1650	3181	13424	16277	44865	52850	47444	56168	30870	45562	59408	59408	1806	4834	17112	41906	18887	25042	42624	497	1428	4200	7533	16534	30137	29784	31569	22753	26535	18363	39743	47711	5373	15014	22465	4647	14129	21425	2830	3400	398	439	1565	1798	20797
Conserved_Vertebrate_phastCons46way.extend.500	9627	20838	5834	12439	12275	25794	34017	110517	58025	460390	50981	502630	45123	275499	59408	574248	18774	48759	125112	395189	123027	179351	395747	3814	15333	40719	75332	102825	262968	294428	311978	222443	261706	164390	363997	451555	41661	121554	198252	41399	125153	197022	30446	36470	3085	3585	15469	17980	278402
CTCF_Hoffman	504	1197	184	375	1177	2681	1551	4324	1806	16798	1559	17354	1353	9242	1806	18774	29929	29929	13055	28391	12995	17269	27455	257	886	3130	6468	11435	21146	17725	18760	13745	15976	12369	22698	26377	3108	8643	13822	4059	10773	15872	2269	2707	83	103	567	685	12845
CTCF_Hoffman.extend.500	1314	3178	635	1322	2990	6834	4144	12012	4832	43257	4170	44254	3636	24893	4834	48759	29929	84005	24736	73686	23713	33198	71167	647	2660	8039	16479	20054	50821	49154	52142	37662	44052	29311	59418	72177	7272	21339	36149	9192	26112	40788	6101	7397	269	333	1935	2360	36665
DGF_ENCODE	4483	9245	3446	6910	7923	15163	10299	28921	17875	111568	15402	113534	14330	68788	17112	125112	13055	24736	205742	205742	118379	142633	178864	4028	9632	29509	46595	75707	119959	139247	144383	114474	127571	96950	169943	186107	26843	70711	100673	24889	69947	100255	18298	21337	1851	2109	9916	11301	98187
DGF_ENCODE.extend.500	9621	22024	5943	13166	15240	33824	27816	85695	42416	349377	36611	354578	33551	211748	41906	395189	28391	73686	205742	685083	170651	250202	554759	5650	22460	58670	109798	129720	340699	400002	421274	308366	357932	228401	490335	586529	53954	163032	270531	53327	165963	264789	43091	51865	3573	4229	19576	23173	317369
DHS_peaks_Trynka	4881	9322	3241	6337	8183	14800	7380	23082	20063	111480	17351	113458	16897	71837	18887	123027	12995	23713	118379	170651	186771	183927	186771	4033	9641	29538	44661	113582	143085	124924	129366	105487	115539	93996	159611	172188	28615	68977	95577	25968	67794	93672	17536	19710	1606	1704	8769	9328	87147
DHS_Trynka	6473	12851	4043	8163	10306	19355	10573	33249	26550	162223	22892	165035	22000	104193	25042	179351	17269	33198	142633	250202	183927	275845	275845	4901	13675	40742	62501	143728	202048	180555	187313	151079	166206	131977	231684	251950	38143	95396	135491	35419	94123	131860	24237	27429	2059	2194	11433	12265	127599
DHS_Trynka.extend.500	9450	21533	5650	12374	14943	32695	24126	76476	43873	352876	37842	357471	35060	217354	42624	395747	27455	71167	178864	554759	186771	275845	664487	5587	22209	57834	107571	143728	400530	379392	400400	296226	341254	223759	480698	574876	51992	154826	259523	51403	158952	252840	41870	49710	3278	3695	18399	20942	303906
Enhancer_Andersson	416	766	158	259	440	783	2	77	519	3453	430	3513	438	1973	497	3814	257	647	4028	5650	4033	4901	5587	6006	6006	2390	3054	3987	5005	5381	5424	5108	5244	3775	5556	5769	1647	3892	4646	1249	3521	4382	1898	2010	106	108	476	506	2998
Enhancer_Andersson.extend.500	1295	2904	446	894	1461	2838	84	768	1421	13729	1211	14017	1147	8041	1428	15333	886	2660	9632	22460	9641	13675	22209	6006	24552	7906	11353	9319	19122	21101	21384	19658	20518	13819	21861	23145	5451	13632	17457	4913	13024	16618	6421	6973	347	371	1569	1712	12002
Enhancer_Hoffman	3702	7659	1599	3359	7461	10738	2678	8596	4502	36849	3831	37737	3681	23323	4200	40719	3130	8039	29509	58670	29538	40742	57834	2390	7906	59599	59599	25781	48042	56308	56805	56606	57638	41044	57898	59017	16206	37614	47253	15744	38321	46653	14611	15991	813	911	4963	5479	30880
Enhancer_Hoffman.extend.500	5541	12130	2990	6670	11282	20561	5305	17207	7900	67635	6791	69194	6262	41612	7533	75332	6468	16479	46595	109798	44661	62501	107571	3054	11353	59599	115415	38659	84900	104658	107170	103606	108755	66471	108384	113745	23317	62139	86352	23090	64164	86215	23514	26730	1652	1922	10078	11668	59094
FetalDHS_Trynka	4838	8916	3347	6531	7976	14147	5850	19069	17828	94395	15427	96346	15214	63595	16534	102825	11435	20054	75707	129720	113582	143728	143728	3987	9319	25781	38659	143728	143728	101577	104645	87331	94397	78567	128117	135775	27851	62820	82994	24870	60976	80420	16341	18010	1602	1661	8831	9153	67111
FetalDHS_Trynka.extend.500	8334	18377	5111	10937	13483	28217	14521	46909	31839	238997	27421	242163	25927	154274	30137	262968	21146	50821	119959	340699	143085	202048	400530	5005	19122	48042	84900	143728	400530	258318	270177	211638	236756	166426	325243	367853	43978	122498	192811	43233	126437	188272	34505	39704	2869	3101	15972	17392	187256
H3K27ac_Hnisz	9506	22005	5646	12340	13021	28843	22853	71186	30619	261907	26309	265470	24301	159163	29784	294428	17725	49154	139247	400002	124924	180555	379392	5381	21101	56308	104658	101577	258318	496952	496952	306780	353782	191339	399019	457264	48059	145135	235352	50075	156683	245296	43457	53050	3494	4149	18402	21848	260825
H3K27ac_Hnisz.extend.500	9623	22312	5663	12419	13299	29788	23890	74465	32300	277061	27810	280820	25627	167771	31569	311978	18760	52142	144383	421274	129366	187313	400400	5424	21384	56805	107170	104645	270177	496952	530228	318676	371012	197031	418192	485802	48754	148203	244003	50664	159397	253416	44069	53975	3510	4199	18556	22212	274524
H3K27ac_PGC2	9460	21555	5948	13210	12742	26963	17120	53938	23875	199912	20432	202788	19183	124198	22753	222443	13745	37662	114474	308366	105487	151079	296226	5108	19658	56606	103606	87331	211638	306780	318676	356202	356202	164267	318368	345670	46442	137429	211987	48136	147947	219014	42696	50763	3578	4213	19814	23242	193332
H3K27ac_PGC2.extend.500	9788	22598	6019	13467	13483	29156	20235	63521	27617	234132	23671	237375	22107	143772	26535	261706	15976	44052	127571	357932	115539	166206	341254	5244	20518	57638	108755	94397	236756	353782	371012	356202	430021	180507	366716	409510	48198	145477	232022	50057	156043	240070	44884	54272	3631	4327	20252	24122	229180
H3K4me1_peaks_Trynka	6450	14401	3852	9011	12454	22479	11870	35036	19404	148465	16572	150755	15835	93929	18363	164390	12369	29311	96950	228401	93996	131977	223759	3775	13819	41044	66471	78567	166426	191339	197031	164267	180507	254935	253971	254935	41444	106638	146525	42331	109667	147222	27352	31621	2536	2944	13581	15717	136222
H3K4me1_Trynka	9946	22999	5863	13243	15350	33709	27487	84827	41300	325785	35492	330067	33221	203235	39743	363997	22698	59418	169943	490335	159611	231684	480698	5556	21861	57898	108384	128117	325243	399019	418192	318368	366716	253971	595134	595134	54571	165609	273609	54890	173209	276102	45413	54763	3568	4242	19958	23716	305135
H3K4me1_Trynka.extend.500	10083	23507	6043	13563	15476	35268	32133	100966	48691	399765	42044	405076	38743	243643	47711	451555	26377	72177	186107	586529	172188	251950	574876	5769	23145	59017	113745	135775	367853	457264	485802	345670	409510	254935	595134	775122	55797	171824	295497	55528	176460	294165	46630	57168	3638	4361	20406	24492	378974
H3K4me3_peaks_Trynka	2991	5745	3001	6125	7476	10950	4573	12840	5738	37950	4898	38873	4724	25501	5373	41661	3108	7272	26843	53954	28615	38143	51992	1647	5451	16206	23317	27851	43978	48059	48754	46442	48198	41444	54571	55797	57909	57427	57909	23058	41632	46444	10153	11015	1601	1727	8130	8754	31463
H3K4me3_Trynka	6920	14448	5822	12773	14326	26708	11994	35218	15957	110222	13563	112421	12752	72388	15014	121554	8643	21339	70711	163032	68977	95396	154826	3892	13632	37614	62139	62820	122498	145135	148203	137429	145477	106638	165609	171824	57427	179617	179617	40628	112497	137066	26358	29655	3458	4004	18620	21439	97338
H3K4me3_Trynka.extend.500	8521	19000	5949	13278	14947	32846	17072	51876	23335	177894	20004	180864	18516	113299	22465	198252	13822	36149	100673	270531	95577	135491	259523	4646	17457	47253	86352	82994	192811	235352	244003	211987	232022	146525	273609	295497	57909	179617	314677	46807	143913	208964	36130	42100	3588	4269	19705	23427	162182
H3K9ac_peaks_Trynka	2953	5959	2804	5786	6382	9816	4507	13544	5139	38084	4325	39043	4102	25606	4647	41399	4059	9192	24889	53327	25968	35419	51403	1249	4913	15744	23090	24870	43233	50075	50664	48136	50057	42331	54890	55528	23058	40628	46807	55899	55560	55899	10312	11280	1524	1656	7691	8339	32994
H3K9ac_Trynka	7354	15874	5792	12698	13376	25197	12558	38491	15331	114534	13029	116744	12269	75422	14129	125153	10773	26112	69947	165963	67794	94123	158952	3521	13024	38321	64164	60976	126437	156683	159397	147947	156043	109667	173209	176460	41632	112497	143913	55560	177902	177902	28615	32235	3420	3902	18475	20986	102644
H3K9ac_Trynka.extend.500	8895	19981	5966	13341	14618	31571	18478	58217	22618	178204	19375	181274	18037	114186	21425	197022	15872	40788	100255	264789	93672	131860	252840	4382	16618	46653	86215	80420	188272	245296	253416	219014	240070	147222	276102	294165	46444	137066	208964	55899	177902	299627	37776	44072	3585	4243	19810	23448	167854
Human_Enhancer_Villar	10109	20876	11	44	2079	4315	2185	6889	3019	27786	2566	28068	2432	16863	2830	30446	2269	6101	18298	43091	17536	24237	41870	1898	6421	14611	23514	16341	34505	43457	44069	42696	44884	27352	45413	46630	10153	26358	36130	10312	28615	37776	46838	46838	5	23	49	156	27004
Human_Enhancer_Villar.extend.500	10109	23597	38	120	2398	5117	2765	8463	3599	33127	3045	33439	2870	19856	3400	36470	2707	7397	21337	51865	19710	27429	49710	2010	6973	15991	26730	18010	39704	53050	53975	50763	54272	31621	54763	57168	11015	29655	42100	11280	32235	44072	46838	57713	26	50	161	327	32931
Human_Promoter_Villar_ExAC	2	8	1458	2598	820	1441	299	1316	462	2929	388	2989	386	2117	398	3085	83	269	1851	3573	1606	2059	3278	106	347	813	1652	1602	2869	3494	3510	3578	3631	2536	3568	3638	1601	3458	3588	1524	3420	3585	5	26	3638	3638	3638	3638	2150
Human_Promoter_Villar_ExAC.extend.500	8	19	1458	2823	872	1603	329	1453	510	3372	427	3424	434	2397	439	3585	103	333	2109	4229	1704	2194	3695	108	371	911	1922	1661	3101	4149	4199	4213	4327	2944	4242	4361	1727	4004	4269	1656	3902	4243	23	50	3638	4363	3638	4363	2567
Human_Promoter_Villar	11	49	6051	12445	4389	7991	2302	8453	1819	14451	1496	14678	1307	9109	1565	15469	567	1935	9916	19576	8769	11433	18399	476	1569	4963	10078	8831	15972	18402	18556	19814	20252	13581	19958	20406	8130	18620	19705	7691	18475	19810	49	161	3638	3638	20444	20444	11637
Human_Promoter_Villar.extend.500	32	107	6051	13587	4680	8993	2595	9389	2073	16653	1696	16952	1486	10410	1798	17980	685	2360	11301	23173	9328	12265	20942	506	1712	5479	11668	9153	17392	21848	22212	23242	24122	15717	23716	24492	8754	21439	23427	8339	20986	23448	156	327	3638	4363	20444	24564	13887
Intron_UCSC	6244	14862	3409	7784	6602	14897	4040	74899	21187	245159	17962	248502	17055	149513	20797	278402	12845	36665	98187	317369	87147	127599	303906	2998	12002	30880	59094	67111	187256	260825	274524	193332	229180	136222	305135	378974	31463	97338	162182	32994	102644	167854	27004	32931	2150	2567	11637	13887	471987
Intron_UCSC.extend.500	6966	16172	4812	10145	8027	17621	22564	95832	32043	265409	27542	269443	25273	165544	31110	299666	13851	39257	105488	334673	92800	135390	319022	2998	12079	32819	63016	72013	196870	274701	288957	204131	241694	144039	322118	398529	34890	106102	173616	36287	111563	180005	28341	34599	2514	2958	14293	16738	471987
Promoter_UCSC	1600	3564	4550	10176	7880	14467	7981	26042	5811	40685	4976	41657	4302	26593	5405	44682	2235	6706	20374	51197	17302	23724	46464	497	1896	9246	18926	15815	34036	43301	44841	40391	44778	27349	50036	56307	12710	33831	42218	11892	32173	41323	5062	6301	2698	3157	14195	16835	34676
Promoter_UCSC.extend.500	1763	3960	4838	10839	8386	15640	8963	28830	6677	47369	5705	48421	4983	30711	6237	52252	2707	8000	23699	60704	19450	26876	54135	629	2350	10405	21238	17410	38587	51786	53730	47062	52720	31754	59213	67034	14137	38859	49232	13346	36794	48130	5770	7236	2931	3481	15265	18310	42188
PromoterFlanking_Hoffman	289	596	697	1761	1550	2964	448	1783	834	6771	746	6950	737	4050	791	7572	176	967	4617	10644	3597	4880	9252	181	750	1896	4720	2898	6827	9171	9460	9302	9977	8315	11033	11216	3145	9312	10246	2698	8095	9601	1164	1348	612	826	2981	3883	6836
PromoterFlanking_Hoffman.extend.500	1235	2614	2321	5943	5442	10716	1883	7526	2926	23892	2543	24483	2307	14408	2795	26675	1696	4751	15306	37186	13707	18539	34212	671	2618	8796	18725	12250	26477	31863	33018	31670	34295	24751	37701	39579	10160	28134	34801	9036	25345	32391	4966	5797	1872	2323	9401	11718	20827
Repressed_Hoffman	767	2056	97	277	828	4288	5523	18172	20566	183691	18184	185805	15779	99314	21669	216853	43	18205	47811	227678	46925	73562	232293	776	4285	0	2953	35245	125965	133574	148536	74423	101718	52184	169495	264585	7305	29274	72351	5008	22266	53503	4864	7038	39	87	542	914	139642
Repressed_Hoffman.extend.500	1805	4801	244	759	3377	10799	10226	32355	34432	302417	30347	306206	26612	165782	36164	355061	15137	45899	100561	402713	96964	147693	405228	1736	8573	3635	16796	71675	226554	241531	265690	145101	191586	112994	313711	455935	17420	63055	138900	13079	51565	110060	11159	15369	136	249	1535	2423	242412
SuperEnhancer_Hnisz	6436	15070	3661	7549	7264	15594	11339	34666	13061	117156	11072	118239	10382	70906	12400	130170	8116	22728	68191	181165	56397	80712	166849	3777	13960	33466	58997	46625	116875	214720	214720	158114	175671	96953	185770	204217	26969	79382	119847	29877	89902	130234	29453	35541	2288	2626	11339	13073	128777
SuperEnhancer_Hnisz.extend.500	6471	15199	3685	7631	7353	15847	11542	35195	13258	118707	11242	119817	10510	71790	12602	131972	8271	23168	68943	183620	56929	81508	168998	3787	14054	33665	59646	46992	118149	216749	217968	160082	178197	97863	188204	207250	27148	80139	121317	30069	90695	131822	29648	35848	2309	2675	11464	13316	130227
TFBS_ENCODE	5414	10987	4747	9899	11104	19822	10222	30255	15479	106841	13270	109228	12385	66813	14742	118864	21386	34007	92811	172358	87834	120497	166247	4249	12048	39946	60723	69831	121325	133432	137612	116790	126612	91724	155130	169143	31613	78073	105848	29088	75698	103043	20952	23651	2637	2867	13865	15154	87847
TFBS_ENCODE.extend.500	8415	18960	5763	12653	14445	30843	19334	58888	28612	231777	24641	235951	22618	141912	27887	260918	28287	72784	132550	378045	123678	179446	367625	5022	19533	56425	102943	97993	246771	282389	295257	233523	262478	166715	330905	383286	45476	131784	207082	44821	133778	201449	36966	43348	3432	3967	18723	21625	203410
Transcribed_Hoffman	4861	11679	1202	3028	2149	6379	24199	74371	23767	195198	20754	199312	19137	122699	23971	224412	7117	27547	81090	262566	66414	98658	244435	1895	7972	21030	42445	48310	142025	212414	224011	152533	184079	106762	248160	309958	21740	73009	127956	24198	78226	134184	21373	26577	714	1048	4748	6663	246921
Transcribed_Hoffman.extend.500	7431	17752	2259	5698	5828	16222	30607	95328	44185	375900	38717	382543	34884	222215	45213	436011	20295	59245	150327	512439	132882	198213	494730	3801	16128	37868	76766	99055	289201	373593	399038	263709	321581	186556	447254	587475	37683	125984	228966	37890	125647	219307	34657	43229	1445	2003	9480	12680	395671
TSS_Hoffman	1474	2809	4037	8263	5610	8947	2590	9034	2287	16567	1907	17014	1671	10748	2013	17769	1097	2925	13838	22658	13542	17149	22016	1058	3015	6632	13368	13648	20168	21336	21409	22503	22615	16570	22340	22695	11372	20944	21904	10271	20264	21560	5036	5361	2296	2401	11246	11720	12502
TSS_Hoffman.extend.500	2465	5113	4951	10707	8495	14855	3623	12821	3523	27965	2960	28728	2644	17810	3159	30492	2377	6276	20155	41103	18939	25081	39307	1409	4885	14345	27130	18522	34437	38661	39130	40100	41043	28578	40870	41730	15324	35410	39450	14189	34005	38706	9401	10396	3044	3384	15351	17033	22625
UTR_3_UCSC	798	1425	461	852	691	1476	18801	20248	3968	18663	3292	19105	3237	13985	3593	20191	1015	2755	6213	18318	4597	6694	16216	7	54	1790	3569	3488	9871	15598	16342	11689	13838	7596	18023	21371	2156	6751	10383	2457	7694	12004	1587	2000	94	122	927	1143	5249
UTR_3_UCSC.extend.500	1371	2823	1008	2109	1605	3291	21716	38774	6666	37774	5573	38749	5329	28682	6063	40548	1945	5343	12142	35809	9140	13301	31620	42	277	3511	7094	7117	19279	30025	31491	22493	26612	14552	34703	41482	4445	13640	20706	4924	15004	23314	3140	3878	279	345	2342	2785	19890
UTR_5_UCSC	359	630	909	1401	891	1579	6051	7159	2543	7745	2184	7922	1852	5607	2380	8287	430	1151	3470	8225	3115	4203	7482	3	36	1182	2203	2927	5301	6874	7130	5782	6485	3922	7988	9124	2146	4676	5885	1988	4644	6046	798	944	280	291	1642	1765	3314
UTR_5_UCSC.extend.500	1373	2764	2943	6000	3943	6783	8597	32726	5609	34103	4681	35093	4172	25496	5060	36271	1480	4357	12818	33378	11846	16262	30591	35	367	4999	9703	11198	21740	27771	28780	23993	26927	16083	32807	37591	8512	19225	24469	8021	19050	25101	3320	3882	1196	1281	7212	7700	26529
Vahedi_Tcell_SE_500bp	1266	2886	1320	2682	1157	2512	2171	6569	1874	16361	1565	16479	1509	10224	1745	17944	1061	3041	11069	25357	8155	11406	22300	910	2949	5786	10028	7309	16744	27178	27358	24925	26271	15208	26395	27642	6045	16231	20727	5342	14296	19441	5753	6840	820	933	3863	4392	17707
Vahedi_Tcell_SE	1257	2859	1305	2629	1135	2445	2113	6415	1838	16070	1537	16188	1477	10042	1714	17633	1035	2956	10920	24890	8050	11259	21916	905	2925	5715	9848	7229	16499	26703	26858	24464	25756	15007	25913	27115	5995	15989	20364	5274	14058	19072	5706	6765	801	895	3793	4263	17438
Vahedi_Tcell_TE_500bp	1299	2940	104	224	742	1809	1169	3685	1854	16947	1565	17094	1471	9953	1833	19030	1351	3717	11362	28406	9984	13933	26632	957	3477	6977	11725	8890	20391	29085	29714	26082	28671	15635	28400	30796	4442	12276	19193	3776	11110	17286	6105	7251	3	3	441	533	17180
Vahedi_Tcell_TE	1144	2609	93	195	644	1484	978	3064	1606	14492	1346	14639	1256	8589	1564	16236	1168	3115	10105	24307	9001	12459	22797	902	3159	6250	10057	8105	17670	24977	25318	22269	24200	13790	24235	26083	4140	10977	16442	3435	9752	14786	5351	6250	2	2	370	425	14662
WeakEnhancer_Hoffman	1113	2226	353	747	1730	3884	1178	3486	2435	18203	2126	18704	2047	11483	2366	20362	1760	4874	17617	30895	17185	22830	30316	1026	2642	6444	13057	13479	23126	25074	25728	23194	24899	22907	30380	31008	6928	16885	22171	6770	16452	21707	4435	5010	189	227	1237	1492	15602
WeakEnhancer_Hoffman.extend.500	3384	7467	1124	2657	4808	11986	4182	12805	7681	64799	6655	66354	6264	39556	7421	72663	7209	18172	42980	110339	41885	59515	108430	2238	8330	24296	45868	34563	80202	89711	92877	80310	88396	64644	107223	113705	17292	49516	75142	17972	51041	74220	14928	17161	674	842	4325	5333	57054
UKB_LDSC_annotations.ovarlap.ratio
Ancient_Sequence_Age_Human_Enhancer	Ancient_Sequence_Age_Human_Enhancer.extend.500	Ancient_Sequence_Age_Human_Promoter	Ancient_Sequence_Age_Human_Promoter.extend.500	BivFlnk	BivFlnk.extend.500	Coding_UCSC	Coding_UCSC.extend.500	Conserved_LindbladToh	Conserved_LindbladToh.extend.500	Conserved_Mammal_phastCons46way	Conserved_Mammal_phastCons46way.extend.500	Conserved_Primate_phastCons46way	Conserved_Primate_phastCons46way.extend.500	Conserved_Vertebrate_phastCons46way	Conserved_Vertebrate_phastCons46way.extend.500	CTCF_Hoffman	CTCF_Hoffman.extend.500	DGF_ENCODE	DGF_ENCODE.extend.500	DHS_peaks_Trynka	DHS_Trynka	DHS_Trynka.extend.500	Enhancer_Andersson	Enhancer_Andersson.extend.500	Enhancer_Hoffman	Enhancer_Hoffman.extend.500	FetalDHS_Trynka	FetalDHS_Trynka.extend.500	H3K27ac_Hnisz	H3K27ac_Hnisz.extend.500	H3K27ac_PGC2	H3K27ac_PGC2.extend.500	H3K4me1_peaks_Trynka	H3K4me1_Trynka	H3K4me1_Trynka.extend.500	H3K4me3_peaks_Trynka	H3K4me3_Trynka	H3K4me3_Trynka.extend.500	H3K9ac_peaks_Trynka	H3K9ac_Trynka	H3K9ac_Trynka.extend.500	Human_Enhancer_Villar	Human_Enhancer_Villar.extend.500	Human_Promoter_Villar_ExAC	Human_Promoter_Villar_ExAC.extend.500	Human_Promoter_Villar	Human_Promoter_Villar.extend.500	Intron_UCSC	Intron_UCSC.extend.500
Ancient_Sequence_Age_Human_Enhancer	1	1	0.00108814	0.00197844	0.0717183	0.128895	0.129489	0.323375	0.199031	0.904046	0.17064	0.927787	0.167475	0.730735	0.17707	0.95232	0.0498566	0.129983	0.443466	0.951726	0.482837	0.640321	0.934811	0.0411514	0.128104	0.366208	0.548125	0.478583	0.824414	0.94035	0.951924	0.9358	0.968246	0.638045	0.983876	0.997428	0.295875	0.684539	0.842912	0.292116	0.727471	0.879909	1	1	0.000197844	0.000791374	0.00108814	0.0031655	0.617667
Ancient_Sequence_Age_Human_Enhancer.extend.500	0.428402	1	0.00118659	0.00317837	0.0618299	0.118829	0.0951816	0.297241	0.124295	0.831928	0.104674	0.847693	0.10175	0.619655	0.111751	0.883078	0.0507268	0.134678	0.391787	0.933339	0.39505	0.544603	0.912531	0.0324618	0.123066	0.324575	0.514048	0.377845	0.778785	0.932534	0.945544	0.913464	0.957664	0.610289	0.974658	0.996186	0.243463	0.612281	0.805187	0.252532	0.672713	0.84676	0.884689	1	0.000339026	0.000805187	0.00207654	0.00453447	0.629826
Ancient_Sequence_Age_Human_Promoter	0.00181788	0.00462733	1	1	0.274831	0.466204	0.236655	0.611634	0.209056	0.925467	0.170881	0.951744	0.153694	0.7412	0.172864	0.964138	0.0304082	0.104941	0.569493	0.982152	0.535614	0.668154	0.93373	0.0261114	0.0737068	0.264254	0.494133	0.553132	0.844654	0.933069	0.935878	0.982978	0.994712	0.636589	0.968931	0.998678	0.495951	0.962155	0.983143	0.463394	0.957197	0.985953	0.00181788	0.00627995	0.240952	0.240952	1	1	0.563378
Ancient_Sequence_Age_Human_Promoter.extend.500	0.001472	0.00551998	0.445352	1	0.250092	0.436226	0.162435	0.568264	0.135939	0.873776	0.111283	0.896004	0.0992861	0.634356	0.1143	0.915507	0.0275999	0.0972989	0.508574	0.969014	0.466402	0.600795	0.910723	0.0190623	0.0657982	0.247222	0.49091	0.48068	0.804961	0.908221	0.914035	0.972253	0.991168	0.663207	0.974682	0.998234	0.450799	0.94009	0.977258	0.425848	0.93457	0.981894	0.00323839	0.00883197	0.191212	0.207772	0.915949	1	0.572901
BivFlnk	0.0466989	0.0939775	0.107118	0.218873	1	1	0.100998	0.325217	0.114847	0.724316	0.099839	0.750789	0.0939775	0.493333	0.10628	0.79066	0.0758132	0.192593	0.510338	0.981643	0.527085	0.663833	0.962512	0.0283414	0.0941063	0.48058	0.726699	0.513752	0.86847	0.838712	0.856618	0.820741	0.86847	0.80219	0.988728	0.996844	0.481546	0.92277	0.96277	0.411079	0.861578	0.941578	0.133913	0.154461	0.052818	0.0561675	0.282705	0.301449	0.42525
BivFlnk.extend.500	0.0366846	0.0789437	0.0794223	0.166868	0.43709	1	0.0831104	0.266956	0.0950477	0.657	0.0824066	0.67927	0.0751992	0.432782	0.0895577	0.726203	0.0754807	0.192404	0.426898	0.952279	0.416678	0.54492	0.920493	0.0220445	0.0799009	0.302317	0.578873	0.398294	0.79442	0.812044	0.83865	0.759115	0.820856	0.632873	0.949041	0.992933	0.308286	0.751936	0.924745	0.276359	0.709395	0.888848	0.121484	0.144064	0.0405698	0.0451308	0.224978	0.253188	0.419409
Coding_UCSC	0.03556	0.0610144	0.0389014	0.0599549	0.042596	0.0801934	1	1	0.389313	0.875309	0.342262	0.899269	0.305751	0.703078	0.364674	0.924099	0.0421341	0.112575	0.279781	0.755644	0.200484	0.287224	0.655402	5.43316e-05	0.00228193	0.07275	0.144115	0.15892	0.394474	0.62082	0.648991	0.465078	0.5497	0.322458	0.746706	0.872918	0.124229	0.325827	0.463774	0.122436	0.341148	0.50197	0.0593573	0.0751134	0.00812257	0.00893755	0.0625357	0.0704952	0.10975
Coding_UCSC.extend.500	0.0282336	0.0605783	0.0319647	0.0666845	0.0436071	0.0818939	0.317928	1	0.157474	0.911663	0.132635	0.939879	0.123454	0.752168	0.140581	0.95451	0.0373454	0.103745	0.249784	0.740128	0.199354	0.287164	0.660506	0.000665031	0.00663304	0.0742417	0.148613	0.164695	0.405142	0.614817	0.643137	0.46585	0.548616	0.302598	0.732631	0.87202	0.110896	0.30417	0.448041	0.116976	0.332438	0.502807	0.0594987	0.073093	0.011366	0.0125492	0.0730066	0.0810907	0.646886
Conserved_LindbladToh	0.0344603	0.0502346	0.0216662	0.0316343	0.0305381	0.0578221	0.245453	0.312284	1	1	0.76157	0.990066	0.547803	0.842171	0.768421	0.993817	0.0309321	0.0827596	0.306152	0.726476	0.343627	0.454732	0.75143	0.00888912	0.024338	0.0771075	0.135306	0.305347	0.545319	0.524424	0.553215	0.408917	0.473007	0.33234	0.707361	0.83395	0.098277	0.273302	0.399668	0.0880177	0.26258	0.387387	0.0517076	0.0616415	0.00791286	0.00873497	0.0311547	0.0355051	0.362878
Conserved_LindbladToh.extend.500	0.0183927	0.0395084	0.0112703	0.023893	0.0226311	0.0469649	0.0648464	0.212437	0.117505	1	0.0971438	0.887372	0.0868838	0.525316	0.106363	0.926558	0.0338068	0.0870569	0.224536	0.703139	0.224359	0.326482	0.710181	0.00694934	0.0276303	0.0741605	0.136119	0.189975	0.480993	0.527101	0.557599	0.402333	0.471202	0.298793	0.655659	0.804547	0.0763763	0.221827	0.358021	0.076646	0.230505	0.358645	0.0559207	0.0666698	0.00589476	0.00678632	0.0290834	0.033515	0.493395
Conserved_Mammal_phastCons46way	0.0338262	0.0484352	0.0202761	0.0296494	0.0303945	0.0573967	0.247059	0.301141	0.871931	0.946525	1	1	0.595909	0.840595	0.930347	0.999706	0.030571	0.0817711	0.302024	0.717919	0.340242	0.448898	0.742058	0.00843203	0.023747	0.0751235	0.133167	0.302514	0.537709	0.515903	0.545337	0.400659	0.464174	0.324967	0.695976	0.824457	0.0960467	0.265962	0.392266	0.0848106	0.255491	0.379932	0.0503177	0.0597106	0.00760844	0.00837321	0.0293356	0.0332575	0.352224
Conserved_Mammal_phastCons46way.extend.500	0.0185712	0.0396077	0.0114033	0.0241056	0.0230799	0.0477736	0.0655469	0.215479	0.114461	0.873059	0.100977	1	0.0888248	0.535139	0.111218	0.995252	0.0343625	0.0876268	0.224807	0.702096	0.224657	0.326784	0.707824	0.00695605	0.0277549	0.0747226	0.13701	0.190774	0.479504	0.525654	0.556048	0.401538	0.470023	0.298508	0.653562	0.802086	0.076972	0.222603	0.358127	0.0773086	0.231163	0.358939	0.0555771	0.0662122	0.00591848	0.00677982	0.0290637	0.0335665	0.492056
Conserved_Primate_phastCons46way	0.0369691	0.0524293	0.0203079	0.0294574	0.0318594	0.0583251	0.245769	0.31213	0.698417	0.942701	0.663588	0.979561	1	1	0.674091	0.985326	0.0295447	0.0793973	0.312916	0.732635	0.36897	0.480402	0.765586	0.00956436	0.0250464	0.08038	0.13674	0.33222	0.566154	0.530647	0.559603	0.418889	0.482738	0.34578	0.725429	0.846009	0.103155	0.278458	0.404324	0.0895731	0.267911	0.393864	0.0531062	0.0626706	0.00842887	0.00947702	0.0285402	0.032449	0.372421
Conserved_Primate_phastCons46way.extend.500	0.0254071	0.0502913	0.0154258	0.0296444	0.0263426	0.0528709	0.0890158	0.299536	0.16912	0.89776	0.147438	0.92954	0.157509	1	0.156707	0.947559	0.0317872	0.0856177	0.236591	0.728292	0.247078	0.358364	0.747573	0.00678599	0.0276564	0.0802178	0.143121	0.21873	0.530614	0.54743	0.577036	0.42717	0.494493	0.323062	0.699012	0.837993	0.0877089	0.248973	0.389684	0.08807	0.259409	0.392735	0.0579991	0.0682933	0.00728127	0.00824431	0.0313298	0.0358044	0.514239
Conserved_Vertebrate_phastCons46way	0.0301306	0.044388	0.0176071	0.0261413	0.027774	0.053545	0.225963	0.273987	0.755201	0.889611	0.798613	0.945462	0.519627	0.766934	1	1	0.0303999	0.0813695	0.288042	0.705393	0.31792	0.421526	0.717479	0.00836588	0.0240372	0.0706975	0.126801	0.278313	0.507289	0.501347	0.531393	0.382996	0.446657	0.3091	0.668984	0.803107	0.0904424	0.252727	0.378148	0.0782218	0.23783	0.360642	0.0476367	0.0572313	0.00669943	0.00738958	0.0263433	0.0302653	0.350071
Conserved_Vertebrate_phastCons46way.extend.500	0.0167645	0.0362875	0.0101594	0.0216614	0.0213758	0.0449179	0.0592375	0.192455	0.101045	0.801727	0.0887787	0.875284	0.0785775	0.479756	0.103454	1	0.0326932	0.0849093	0.217871	0.688185	0.21424	0.312323	0.689157	0.00664173	0.026701	0.0709084	0.131184	0.17906	0.457935	0.512719	0.543281	0.387364	0.455737	0.28627	0.633867	0.786341	0.0725488	0.211675	0.345238	0.0720925	0.217942	0.343096	0.0530189	0.0635091	0.00537224	0.00624295	0.0269378	0.0313105	0.484811
CTCF_Hoffman	0.0168399	0.0399947	0.00614788	0.0125297	0.0393264	0.0895787	0.0518226	0.144475	0.0603428	0.561262	0.0520899	0.579839	0.045207	0.308797	0.0603428	0.627285	1	1	0.436199	0.948612	0.434194	0.576999	0.917338	0.00858699	0.0296034	0.104581	0.216111	0.382071	0.706539	0.592235	0.626817	0.459254	0.533797	0.413278	0.758395	0.881319	0.103846	0.288783	0.461826	0.135621	0.359952	0.530322	0.0758128	0.0904474	0.00277323	0.00344148	0.0189448	0.0228875	0.429182
CTCF_Hoffman.extend.500	0.0156419	0.0378311	0.00755907	0.0157372	0.0355931	0.0813523	0.0493304	0.142991	0.0575204	0.514934	0.0496399	0.526802	0.0432831	0.296328	0.0575442	0.58043	0.356276	1	0.294459	0.877162	0.282281	0.395191	0.847176	0.00770192	0.0316648	0.0956967	0.196167	0.238724	0.604976	0.585132	0.620701	0.44833	0.524397	0.34892	0.707315	0.859199	0.0865663	0.254021	0.43032	0.109422	0.310839	0.485543	0.0726266	0.0880543	0.00320219	0.00396405	0.0230343	0.0280936	0.436462
DGF_ENCODE	0.0217894	0.0449349	0.0167491	0.0335858	0.0385094	0.0736991	0.0500578	0.140569	0.0868807	0.542271	0.0748607	0.551827	0.0696503	0.334341	0.0831721	0.608101	0.0634533	0.120228	1	1	0.575376	0.693261	0.869361	0.0195779	0.0468159	0.143427	0.226473	0.367971	0.583055	0.676804	0.701767	0.556396	0.620053	0.471221	0.826001	0.904565	0.130469	0.343688	0.489317	0.120972	0.339974	0.487285	0.0889366	0.103708	0.0089967	0.0102507	0.0481963	0.054928	0.477234
DGF_ENCODE.extend.500	0.0140436	0.0321479	0.00867486	0.0192181	0.0222455	0.0493721	0.0406024	0.125087	0.0619137	0.509978	0.0534402	0.517569	0.0489736	0.309084	0.0611692	0.576848	0.0414417	0.107558	0.300317	1	0.249095	0.365214	0.809769	0.00824718	0.0327843	0.0856393	0.16027	0.189349	0.497311	0.583874	0.614924	0.450115	0.522465	0.333392	0.715731	0.856143	0.0787554	0.237974	0.394888	0.0778402	0.242252	0.386506	0.0628989	0.0757062	0.00521543	0.00617297	0.0285746	0.0338251	0.463256
DHS_peaks_Trynka	0.0261336	0.0499114	0.0173528	0.0339293	0.043813	0.0792414	0.0395136	0.123584	0.10742	0.596881	0.0928999	0.607471	0.0904691	0.384626	0.101124	0.658705	0.0695772	0.126963	0.633819	0.913691	1	0.984773	1	0.0215933	0.0516194	0.158151	0.239122	0.608135	0.766099	0.668862	0.692645	0.564793	0.618613	0.503269	0.854581	0.92192	0.153209	0.369313	0.511734	0.139037	0.362979	0.501534	0.0938904	0.10553	0.00859877	0.00912347	0.0469505	0.0499435	0.466598
DHS_Trynka	0.0234661	0.0465878	0.0146568	0.0295927	0.0373616	0.0701662	0.0383295	0.120535	0.0962497	0.588095	0.0829886	0.598289	0.0797549	0.377723	0.0907829	0.650188	0.062604	0.12035	0.517077	0.907038	0.666777	1	1	0.0177672	0.0495749	0.147699	0.22658	0.521046	0.732469	0.654552	0.679052	0.547695	0.602534	0.478446	0.839906	0.913375	0.138277	0.345832	0.491185	0.128402	0.341217	0.478022	0.0878646	0.0994363	0.00746434	0.00795374	0.0414472	0.0444634	0.462575
DHS_Trynka.extend.500	0.0142215	0.0324054	0.0085028	0.0186219	0.022488	0.0492034	0.0363077	0.11509	0.0660254	0.53105	0.0569492	0.537965	0.0527625	0.3271	0.0641457	0.595568	0.0413176	0.107101	0.269176	0.834868	0.281075	0.415125	1	0.00840799	0.0334228	0.0870356	0.161886	0.216299	0.602766	0.570955	0.60257	0.445797	0.51356	0.336739	0.723412	0.865143	0.0782438	0.233001	0.390561	0.0773574	0.23921	0.380504	0.063011	0.0748096	0.00493313	0.00556068	0.027689	0.031516	0.457354
Enhancer_Andersson	0.0692641	0.127539	0.026307	0.0431235	0.0732601	0.13037	0.000333	0.0128205	0.0864136	0.574925	0.0715951	0.584915	0.0729271	0.328505	0.0827506	0.635032	0.0427905	0.107726	0.670663	0.940726	0.671495	0.816017	0.930236	1	1	0.397935	0.508492	0.663836	0.833333	0.895937	0.903097	0.850483	0.873127	0.628538	0.925075	0.960539	0.274226	0.648019	0.77356	0.207959	0.586247	0.729604	0.316017	0.334665	0.017649	0.017982	0.0792541	0.0842491	0.499167
Enhancer_Andersson.extend.500	0.0527452	0.11828	0.0181655	0.0364125	0.0595064	0.115591	0.00342131	0.0312805	0.0578772	0.559181	0.0493239	0.570911	0.0467172	0.327509	0.0581623	0.624511	0.0360867	0.108341	0.39231	0.914793	0.392677	0.556981	0.90457	0.244624	1	0.32201	0.462406	0.379562	0.778837	0.859441	0.870968	0.800668	0.835696	0.562846	0.890396	0.942693	0.222019	0.55523	0.711022	0.200106	0.530466	0.676849	0.261527	0.284009	0.0141333	0.0151108	0.0639052	0.0697296	0.48884
Enhancer_Hoffman	0.0621151	0.128509	0.0268293	0.05636	0.125187	0.180171	0.0449336	0.144231	0.0755382	0.618282	0.0642796	0.633182	0.0617628	0.391332	0.070471	0.683216	0.0525177	0.134885	0.495126	0.984412	0.495612	0.683602	0.970385	0.0401013	0.132653	1	1	0.432574	0.806087	0.944781	0.95312	0.949781	0.967097	0.688669	0.971459	0.990235	0.271917	0.631118	0.792849	0.264166	0.642981	0.782782	0.245155	0.26831	0.0136412	0.0152855	0.0832732	0.0919311	0.518129
Enhancer_Hoffman.extend.500	0.0480094	0.105099	0.0259065	0.0577914	0.0977516	0.178148	0.0459646	0.149088	0.0684486	0.586016	0.0588398	0.599523	0.0542564	0.360542	0.0652688	0.652705	0.0560412	0.14278	0.403717	0.951332	0.38696	0.541533	0.932037	0.026461	0.0983668	0.516389	1	0.334956	0.735606	0.906797	0.928562	0.897682	0.942295	0.57593	0.939081	0.98553	0.202027	0.538396	0.748187	0.200061	0.555942	0.747	0.203734	0.231599	0.0143136	0.0166529	0.0873197	0.101096	0.512013
FetalDHS_Trynka	0.0336608	0.0620338	0.023287	0.04544	0.0554937	0.098429	0.0407019	0.132674	0.12404	0.656761	0.107335	0.670336	0.105853	0.442468	0.115037	0.715414	0.07956	0.139527	0.526738	0.902538	0.790257	1	1	0.0277399	0.0648377	0.179374	0.268973	1	1	0.706731	0.728077	0.607613	0.656775	0.546637	0.891385	0.944666	0.193776	0.437076	0.577438	0.173035	0.424246	0.559529	0.113694	0.125306	0.0111461	0.0115566	0.0614424	0.0636828	0.466931
FetalDHS_Trynka.extend.500	0.0208074	0.0458817	0.0127606	0.0273063	0.0336629	0.0704492	0.0362545	0.117117	0.0794922	0.596702	0.0684618	0.604606	0.0647317	0.385175	0.0752428	0.65655	0.052795	0.126884	0.299501	0.85062	0.357239	0.504452	1	0.0124959	0.0477417	0.119946	0.211969	0.358845	1	0.64494	0.674549	0.528395	0.591107	0.415514	0.812032	0.918416	0.1098	0.30584	0.48139	0.107939	0.315674	0.470057	0.0861484	0.0991287	0.00716301	0.00774224	0.0398772	0.0434225	0.467521
H3K27ac_Hnisz	0.0191286	0.0442799	0.0113613	0.0248314	0.0262017	0.0580398	0.0459863	0.143245	0.0616136	0.527027	0.0529407	0.534196	0.0489001	0.320278	0.0599334	0.592468	0.0356674	0.098911	0.280202	0.804911	0.25138	0.363325	0.763438	0.010828	0.0424608	0.113307	0.2106	0.2044	0.519805	1	1	0.617323	0.711904	0.385025	0.802933	0.920137	0.0967075	0.29205	0.473591	0.100764	0.315288	0.493601	0.0874471	0.106751	0.00703086	0.00834889	0.0370297	0.043964	0.524849
H3K27ac_Hnisz.extend.500	0.0181488	0.04208	0.0106803	0.023422	0.0250817	0.0561796	0.0450561	0.14044	0.0609172	0.522532	0.0524491	0.529621	0.048332	0.316413	0.0595385	0.588385	0.035381	0.0983388	0.272304	0.794515	0.243982	0.353269	0.755147	0.0102296	0.0403298	0.107133	0.202121	0.197358	0.509549	0.937242	1	0.601017	0.699722	0.371597	0.788702	0.916213	0.0919491	0.279508	0.460185	0.0955513	0.30062	0.477938	0.0831133	0.101796	0.00661979	0.00791923	0.0349963	0.0418914	0.517747
H3K27ac_PGC2	0.026558	0.0605134	0.0166984	0.0370857	0.0357718	0.0756958	0.0480626	0.151425	0.0670266	0.561232	0.0573607	0.569306	0.0538543	0.348673	0.0638767	0.624486	0.0385877	0.105732	0.321374	0.865705	0.296144	0.424139	0.831624	0.0143402	0.0551878	0.158915	0.290863	0.245173	0.594152	0.861253	0.89465	1	1	0.461162	0.893785	0.970433	0.130381	0.385818	0.595131	0.135137	0.415346	0.614859	0.119865	0.142512	0.0100449	0.0118276	0.0556257	0.0652495	0.542759
H3K27ac_PGC2.extend.500	0.0227617	0.0525509	0.013997	0.0313171	0.0313543	0.0678013	0.0470558	0.147716	0.0642224	0.544466	0.0550461	0.552008	0.0514091	0.334337	0.0617063	0.608589	0.0371517	0.102442	0.296662	0.832359	0.268682	0.386507	0.793575	0.0121948	0.0477139	0.134035	0.252906	0.219517	0.550568	0.822709	0.862776	0.828336	1	0.419763	0.852786	0.952302	0.112083	0.338302	0.53956	0.116406	0.362873	0.558275	0.104376	0.126208	0.00844377	0.0100623	0.0470954	0.0560949	0.532951
H3K4me1_peaks_Trynka	0.0253006	0.0564889	0.0151097	0.0353463	0.0488517	0.0881754	0.0465609	0.137431	0.0761135	0.582364	0.0650048	0.591347	0.0621139	0.368443	0.0720301	0.644831	0.0485182	0.114974	0.380293	0.895919	0.368706	0.517689	0.87771	0.0148077	0.054206	0.160998	0.260737	0.308184	0.652817	0.75054	0.772868	0.644349	0.708051	1	0.996219	1	0.162567	0.418295	0.574754	0.166046	0.430176	0.577488	0.10729	0.124036	0.00994763	0.011548	0.0532724	0.061651	0.53434
H3K4me1_Trynka	0.0167122	0.0386451	0.00985156	0.0222521	0.0257925	0.056641	0.0461862	0.142534	0.0693961	0.547415	0.059637	0.55461	0.055821	0.341495	0.0667799	0.611622	0.0381393	0.0998397	0.285554	0.823907	0.268193	0.389297	0.807714	0.00933571	0.0367329	0.0972857	0.182117	0.215274	0.546504	0.670469	0.702685	0.534952	0.616191	0.426746	1	1	0.0916953	0.278272	0.459744	0.0922313	0.291042	0.463932	0.0763072	0.0920179	0.00599529	0.00712781	0.0335353	0.0398498	0.512716
H3K4me1_Trynka.extend.500	0.0130083	0.0303268	0.00779619	0.0174979	0.0199659	0.0454999	0.0414554	0.130258	0.0628172	0.515745	0.0542418	0.522596	0.0499831	0.314329	0.0615529	0.58256	0.0340295	0.093117	0.2401	0.756692	0.222143	0.325046	0.741659	0.0074427	0.0298598	0.076139	0.146745	0.175166	0.474574	0.589925	0.626743	0.445956	0.528317	0.328897	0.767794	1	0.0719848	0.221673	0.381226	0.0716378	0.227654	0.379508	0.0601583	0.0737536	0.00469345	0.00562621	0.0263262	0.0315976	0.488922
H3K4me3_peaks_Trynka	0.05165	0.0992074	0.0518227	0.105769	0.129099	0.18909	0.0789687	0.221727	0.0990865	0.655339	0.084581	0.671277	0.0815763	0.440363	0.0927835	0.719422	0.0536704	0.125576	0.463538	0.931703	0.494137	0.658671	0.897822	0.0284412	0.0941304	0.279853	0.402649	0.480944	0.759433	0.829906	0.841907	0.801982	0.832306	0.715675	0.942358	0.963529	1	0.991677	1	0.398176	0.718921	0.802017	0.175327	0.190212	0.0276468	0.0298227	0.140393	0.151168	0.543318
H3K4me3_Trynka	0.0385264	0.0804378	0.0324134	0.0711124	0.0797586	0.148694	0.0667754	0.196073	0.088839	0.61365	0.0755107	0.625893	0.0709955	0.403013	0.083589	0.67674	0.0481191	0.118803	0.393677	0.907665	0.384023	0.531108	0.861979	0.0216683	0.0758948	0.209412	0.345953	0.349744	0.681996	0.808025	0.825106	0.765122	0.809929	0.593697	0.922012	0.956613	0.319719	1	1	0.226192	0.626316	0.763101	0.146746	0.165101	0.0192521	0.0222919	0.103665	0.11936	0.54192
H3K4me3_Trynka.extend.500	0.0270786	0.0603794	0.0189051	0.0421956	0.0474995	0.10438	0.0542525	0.164855	0.0741554	0.565323	0.0635699	0.574761	0.0588413	0.360049	0.0713907	0.630017	0.0439244	0.114877	0.319925	0.85971	0.30373	0.430572	0.824728	0.0147643	0.0554759	0.150164	0.274415	0.263743	0.612727	0.747916	0.775408	0.673665	0.737334	0.465636	0.869492	0.939049	0.184027	0.570798	1	0.148746	0.457336	0.664059	0.114816	0.133788	0.0114022	0.0135663	0.0626198	0.0744478	0.515392
H3K9ac_peaks_Trynka	0.0528274	0.106603	0.0501619	0.103508	0.11417	0.175602	0.0806276	0.242294	0.0919337	0.6813	0.0773717	0.698456	0.0733824	0.458076	0.0831321	0.740604	0.0726131	0.164439	0.445249	0.953988	0.464552	0.633625	0.919569	0.0223439	0.0878907	0.281651	0.413066	0.44491	0.773413	0.895812	0.906349	0.861125	0.89549	0.757277	0.98195	0.993363	0.412494	0.726811	0.83735	1	0.993935	1	0.184476	0.201793	0.0272635	0.0296249	0.137587	0.14918	0.590243
H3K9ac_Trynka	0.0413374	0.0892289	0.0325573	0.0713764	0.0751875	0.141634	0.0705894	0.216361	0.0861767	0.643804	0.073237	0.656226	0.0689649	0.423953	0.0794201	0.703494	0.0605558	0.146777	0.393177	0.93289	0.381075	0.529072	0.893481	0.0197918	0.0732088	0.215405	0.36067	0.342751	0.710712	0.880726	0.895982	0.831621	0.877129	0.616446	0.97362	0.991894	0.234016	0.632354	0.808945	0.312307	1	1	0.160847	0.181195	0.0192241	0.0219334	0.103849	0.117964	0.576969
H3K9ac_Trynka.extend.500	0.0296869	0.0666862	0.0199114	0.0445254	0.0487873	0.105368	0.06167	0.194298	0.0754872	0.594753	0.0646637	0.604999	0.0601982	0.381094	0.0715056	0.657558	0.0529725	0.136129	0.334599	0.883729	0.312629	0.440081	0.843849	0.0146249	0.0554623	0.155704	0.287741	0.2684	0.628355	0.818671	0.845772	0.730955	0.80123	0.491351	0.921486	0.981771	0.155006	0.457455	0.697414	0.186562	0.593745	1	0.126077	0.14709	0.0119649	0.0141609	0.0661155	0.0782573	0.56021
Human_Enhancer_Villar	0.215829	0.445706	0.000234852	0.000939408	0.044387	0.0921261	0.0466502	0.147081	0.0644562	0.593236	0.0547846	0.599257	0.0519237	0.360028	0.060421	0.650028	0.0484436	0.130257	0.390666	0.920001	0.374397	0.517464	0.893932	0.0405227	0.13709	0.311948	0.502028	0.348883	0.736688	0.927815	0.940881	0.911568	0.958282	0.58397	0.969576	0.995559	0.216768	0.562748	0.771382	0.220163	0.610936	0.806525	1	1	0.000106751	0.000491054	0.00104616	0.00333063	0.57654
Human_Enhancer_Villar.extend.500	0.17516	0.408868	0.000658431	0.00207925	0.0415504	0.0886629	0.0479095	0.146639	0.0623603	0.573995	0.0527611	0.579402	0.0497288	0.344047	0.0589122	0.63192	0.0469045	0.128169	0.369709	0.898671	0.341518	0.475266	0.861331	0.0348275	0.120822	0.277078	0.463154	0.312061	0.687956	0.919204	0.935231	0.879577	0.940377	0.547901	0.948885	0.990557	0.190858	0.513836	0.729472	0.19545	0.55854	0.763641	0.811568	1	0.000450505	0.000866356	0.00278967	0.00566597	0.570599
Human_Promoter_Villar_ExAC	0.000549753	0.00219901	0.40077	0.714129	0.225399	0.396097	0.082188	0.361737	0.126993	0.805113	0.106652	0.821605	0.106102	0.581913	0.109401	0.847993	0.0228147	0.0739417	0.508796	0.982133	0.441451	0.56597	0.901045	0.0291369	0.0953821	0.223474	0.454096	0.440352	0.78862	0.960418	0.964816	0.983507	0.998076	0.697086	0.980759	1	0.440077	0.950522	0.986256	0.418911	0.940077	0.985432	0.00137438	0.00714678	1	1	1	1	0.590984
Human_Promoter_Villar_ExAC.extend.500	0.0018336	0.0043548	0.334174	0.647032	0.199862	0.367408	0.0754068	0.333028	0.116892	0.772863	0.0978684	0.784781	0.0994728	0.549393	0.100619	0.821682	0.0236076	0.0763236	0.483383	0.969287	0.390557	0.502865	0.846894	0.0247536	0.0850332	0.208801	0.440523	0.380701	0.710749	0.950951	0.962411	0.96562	0.991749	0.674765	0.972267	0.999542	0.395829	0.917717	0.978455	0.379555	0.894339	0.972496	0.0052716	0.01146	0.83383	1	0.83383	1	0.588357
Human_Promoter_Villar	0.000538055	0.00239679	0.295979	0.608736	0.214684	0.390873	0.1126	0.413471	0.0889748	0.706858	0.0731755	0.717961	0.0639307	0.445559	0.0765506	0.756652	0.0277343	0.0946488	0.485032	0.957543	0.428928	0.559235	0.899971	0.0232831	0.0767462	0.242761	0.492956	0.43196	0.781256	0.900117	0.90765	0.969184	0.990608	0.664302	0.976228	0.998141	0.397672	0.910781	0.963852	0.376198	0.903688	0.968988	0.00239679	0.00787517	0.17795	0.17795	1	1	0.569213
Human_Promoter_Villar.extend.500	0.00130272	0.00435597	0.246336	0.553127	0.190523	0.366105	0.105642	0.382226	0.0843918	0.677943	0.0690441	0.690116	0.060495	0.423791	0.0731965	0.731965	0.0278863	0.0960756	0.460064	0.943372	0.379743	0.499308	0.852548	0.0205993	0.0696955	0.22305	0.475004	0.372618	0.708028	0.889432	0.90425	0.946181	0.982006	0.639839	0.965478	0.997069	0.356375	0.872781	0.953713	0.339481	0.85434	0.954568	0.00635076	0.0133122	0.148103	0.177618	0.832275	1	0.56534
Intron_UCSC	0.0132292	0.0314882	0.00722266	0.016492	0.0139877	0.0315623	0.00855956	0.158689	0.0448889	0.519419	0.0380561	0.526502	0.0361345	0.316774	0.0440627	0.589851	0.0272147	0.0776822	0.208029	0.67241	0.184639	0.270344	0.643886	0.00635187	0.0254287	0.0654255	0.125203	0.142188	0.39674	0.552611	0.581635	0.409613	0.485564	0.288614	0.64649	0.802933	0.0666607	0.20623	0.343615	0.0699045	0.217472	0.355633	0.0572134	0.069771	0.00455521	0.00543871	0.0246553	0.0294224	1
Intron_UCSC.extend.500	0.0140904	0.0327117	0.0097334	0.0205207	0.0162365	0.0356426	0.045641	0.193843	0.0648145	0.536852	0.0557102	0.545012	0.0511206	0.334852	0.0629273	0.606145	0.0280169	0.0794065	0.213374	0.676955	0.18771	0.273858	0.645297	0.00606416	0.0244326	0.0663842	0.127465	0.145663	0.398216	0.555647	0.584484	0.412903	0.488883	0.291353	0.65156	0.806119	0.0705732	0.214616	0.351179	0.073399	0.225662	0.364103	0.0573263	0.0699846	0.00508516	0.00598325	0.028911	0.0338565	0.954705
Promoter_UCSC	0.0256488	0.0571328	0.0729389	0.163127	0.126321	0.231914	0.12794	0.417467	0.0931534	0.652202	0.0797679	0.667783	0.0689633	0.4263	0.086645	0.716276	0.0358282	0.107501	0.326606	0.820715	0.27736	0.380308	0.744842	0.00796717	0.0303939	0.148218	0.303394	0.253523	0.545615	0.694138	0.718825	0.647489	0.717815	0.438419	0.802103	0.902631	0.203748	0.542329	0.676777	0.190635	0.51575	0.662429	0.0811465	0.101008	0.0432503	0.0506084	0.227553	0.269874	0.555874
Promoter_UCSC.extend.500	0.0235698	0.0529419	0.06468	0.144908	0.112114	0.209094	0.119828	0.385433	0.0892659	0.633284	0.0762711	0.647348	0.0666185	0.41058	0.0833835	0.698565	0.0361903	0.106953	0.316836	0.811562	0.26003	0.35931	0.72374	0.0084092	0.0314175	0.139106	0.283934	0.232757	0.515876	0.692335	0.718325	0.62918	0.704822	0.424524	0.791628	0.896188	0.189	0.519512	0.658191	0.178425	0.491905	0.643458	0.0771401	0.0967393	0.039185	0.0465381	0.20408	0.244789	0.564018
PromoterFlanking_Hoffman	0.0254558	0.0524971	0.0613935	0.155113	0.136528	0.261076	0.0394609	0.157051	0.0734608	0.596406	0.0657095	0.612173	0.0649168	0.356734	0.0696732	0.66696	0.0155025	0.0851757	0.406677	0.93755	0.316833	0.429842	0.814939	0.0159429	0.0660618	0.167004	0.415749	0.255263	0.601339	0.807804	0.83326	0.819343	0.878799	0.732406	0.971814	0.987933	0.277019	0.820224	0.902493	0.237646	0.713027	0.84568	0.102528	0.118735	0.0539065	0.0727561	0.262574	0.342024	0.602132
PromoterFlanking_Hoffman.extend.500	0.0307107	0.0650022	0.0577162	0.147784	0.135326	0.266474	0.0468245	0.187149	0.0727607	0.594121	0.0632367	0.608818	0.0573681	0.358283	0.0695032	0.663326	0.0421744	0.118143	0.380614	0.924703	0.340851	0.461009	0.850748	0.0166857	0.0651017	0.21873	0.465634	0.30462	0.658403	0.792336	0.821057	0.787537	0.852812	0.615482	0.937509	0.984209	0.252648	0.699607	0.865395	0.224698	0.630253	0.805466	0.123489	0.144154	0.046551	0.057766	0.233774	0.291391	0.517904
Repressed_Hoffman	0.0016434	0.00440526	0.000207836	0.00059351	0.0017741	0.00918762	0.0118338	0.038936	0.0440654	0.393583	0.0389617	0.398112	0.0338086	0.212794	0.0464288	0.464637	9.21333e-05	0.0390067	0.102442	0.487831	0.100543	0.157617	0.497719	0.00166268	0.00918119	0	0.0063272	0.0755172	0.269897	0.2862	0.318258	0.159461	0.217945	0.111811	0.363166	0.566909	0.015652	0.0627235	0.155022	0.0107303	0.0477079	0.114637	0.0104218	0.0150799	8.35628e-05	0.000186409	0.00116131	0.00195837	0.299202
Repressed_Hoffman.extend.500	0.00241054	0.00641163	0.000325857	0.00101363	0.00450991	0.0144218	0.0136566	0.0432094	0.0459832	0.403872	0.0405278	0.408932	0.0355398	0.221398	0.0482963	0.474177	0.0202151	0.0612972	0.134297	0.537815	0.129493	0.197241	0.541173	0.00231839	0.0114491	0.00485447	0.0224307	0.0957205	0.302558	0.32256	0.354823	0.193779	0.255859	0.150901	0.418954	0.608892	0.023264	0.0842086	0.185498	0.0174667	0.068864	0.146983	0.0149026	0.020525	0.000181625	0.000332534	0.00204996	0.00323587	0.323736
SuperEnhancer_Hnisz	0.0299739	0.0701844	0.0170501	0.0351574	0.0338301	0.0726248	0.0528083	0.161447	0.0608281	0.545622	0.0515648	0.550666	0.0483513	0.330225	0.0577496	0.606231	0.0377981	0.105849	0.317581	0.843727	0.262654	0.375894	0.777054	0.0175904	0.0650149	0.155859	0.274762	0.217143	0.544314	1	1	0.736373	0.81814	0.451532	0.865173	0.951085	0.125601	0.3697	0.558155	0.139144	0.418694	0.606529	0.137169	0.165523	0.0106557	0.0122299	0.0528083	0.0608839	0.599744
SuperEnhancer_Hnisz.extend.500	0.0296878	0.0697304	0.0169062	0.0350097	0.0337343	0.0727033	0.0529527	0.161469	0.0608254	0.544607	0.0515764	0.5497	0.0482181	0.32936	0.0578158	0.605465	0.0379459	0.106291	0.316299	0.842417	0.261181	0.373945	0.775334	0.0173741	0.0644774	0.154449	0.273646	0.215591	0.542047	0.994407	1	0.734429	0.817537	0.448979	0.863448	0.950828	0.12455	0.367664	0.556582	0.137951	0.416093	0.604777	0.13602	0.164465	0.0105933	0.0122724	0.0525949	0.0610915	0.597459
TFBS_ENCODE	0.0290992	0.0590531	0.0255142	0.0532053	0.0596819	0.10654	0.0549413	0.162615	0.0831967	0.57425	0.0713238	0.58708	0.0665671	0.359107	0.0792355	0.638872	0.114946	0.182781	0.498842	0.926392	0.472091	0.647649	0.893546	0.0228376	0.0647557	0.214702	0.326375	0.375329	0.652099	0.717172	0.739639	0.627724	0.680516	0.492999	0.833795	0.909112	0.169914	0.419628	0.568913	0.156343	0.406863	0.553837	0.112613	0.12712	0.0141734	0.0154096	0.0745218	0.0814499	0.472161
TFBS_ENCODE.extend.500	0.0192371	0.0433436	0.0131745	0.0289254	0.033022	0.0705088	0.0441986	0.134621	0.0654086	0.529855	0.0563307	0.539397	0.051706	0.324418	0.0637512	0.596473	0.0646656	0.166388	0.303016	0.864231	0.282735	0.410223	0.840411	0.0114806	0.0446535	0.128991	0.235333	0.224017	0.564132	0.645556	0.674973	0.533846	0.600039	0.381119	0.756467	0.876212	0.103961	0.301265	0.473401	0.102463	0.305824	0.460523	0.0845063	0.0990959	0.00784574	0.00906878	0.0428018	0.0494359	0.465006
Transcribed_Hoffman	0.0121756	0.0292529	0.00301071	0.00758437	0.0053827	0.0159778	0.0606124	0.186281	0.0595303	0.488922	0.0519835	0.499226	0.0479333	0.30733	0.0600413	0.562095	0.0178263	0.0689983	0.20311	0.657661	0.16635	0.247113	0.612248	0.00474649	0.0199678	0.0526748	0.106314	0.121004	0.355737	0.532043	0.561091	0.382056	0.461071	0.267412	0.621578	0.776366	0.0544532	0.182869	0.320497	0.0606099	0.195936	0.336097	0.0535339	0.0665686	0.00178839	0.00262497	0.0118925	0.0166891	0.618475
Transcribed_Hoffman.extend.500	0.00885941	0.0211643	0.00269323	0.00679329	0.00694828	0.0193402	0.0364904	0.113652	0.0526784	0.448157	0.0461593	0.456077	0.0415895	0.26493	0.053904	0.519823	0.0241962	0.0706333	0.179223	0.610942	0.158425	0.236314	0.589829	0.00453164	0.0192282	0.0451471	0.0915222	0.118096	0.344792	0.445406	0.475742	0.3144	0.383396	0.222416	0.533227	0.700401	0.0449266	0.150201	0.272979	0.0451733	0.149799	0.261463	0.0413189	0.0515386	0.00172276	0.00238802	0.0113023	0.0151174	0.471728
TSS_Hoffman	0.0646974	0.123294	0.177194	0.362683	0.246236	0.392705	0.113681	0.396524	0.100382	0.727165	0.0837028	0.746785	0.0733442	0.471755	0.0883554	0.779924	0.0481499	0.128385	0.607383	0.994513	0.594391	0.75271	0.966335	0.0464381	0.132336	0.291094	0.586753	0.599043	0.885221	0.936488	0.939692	0.98771	0.992626	0.727297	0.980556	0.996137	0.499144	0.919282	0.961419	0.450819	0.889435	0.94632	0.221042	0.235307	0.100777	0.105386	0.493614	0.514419	0.548742
TSS_Hoffman.extend.500	0.058717	0.121793	0.117934	0.255044	0.202353	0.353851	0.0863009	0.3054	0.0839189	0.666135	0.0705081	0.68431	0.0629809	0.42424	0.0752483	0.726329	0.0566209	0.149496	0.480098	0.979086	0.451133	0.597437	0.936305	0.0335628	0.116362	0.341702	0.646245	0.4412	0.8203	0.920917	0.932088	0.955194	0.977657	0.680737	0.973536	0.994021	0.365022	0.843477	0.939711	0.337986	0.810009	0.921989	0.223935	0.247636	0.072509	0.0806079	0.365665	0.405731	0.538934
UTR_3_UCSC	0.0328869	0.0587266	0.0189986	0.0351123	0.0284772	0.0608284	0.77482	0.834453	0.163528	0.769132	0.135669	0.787348	0.133402	0.576345	0.148073	0.832104	0.0418298	0.113538	0.256048	0.754914	0.18945	0.275871	0.668288	0.000288481	0.00222543	0.0737688	0.147084	0.143746	0.4068	0.642819	0.67348	0.481723	0.570286	0.313043	0.742757	0.880734	0.0888523	0.27822	0.4279	0.101257	0.317082	0.494704	0.0654028	0.0824232	0.00387389	0.00502782	0.0382032	0.0471049	0.21632
UTR_3_UCSC.extend.500	0.028709	0.0591142	0.0211077	0.0441629	0.033609	0.0689142	0.454738	0.811936	0.139587	0.790996	0.1167	0.811412	0.11159	0.600607	0.126961	0.849084	0.0407287	0.111884	0.254256	0.749848	0.191394	0.278526	0.66213	0.000879489	0.00580044	0.0735211	0.14855	0.149032	0.403706	0.62873	0.659428	0.471008	0.557261	0.304722	0.726688	0.868642	0.0930793	0.285625	0.433588	0.10311	0.314187	0.4882	0.0657523	0.0812062	0.00584232	0.00722437	0.049042	0.0583185	0.416501
UTR_5_UCSC	0.0354253	0.062167	0.089698	0.138247	0.0879218	0.155812	0.597099	0.706434	0.250937	0.764259	0.215512	0.781725	0.182751	0.553286	0.234853	0.817742	0.0424314	0.113578	0.342412	0.811624	0.307381	0.414742	0.738307	0.000296033	0.0035524	0.116637	0.217387	0.28883	0.523091	0.678311	0.703572	0.570555	0.639925	0.387014	0.788238	0.900336	0.211762	0.461417	0.580718	0.196171	0.458259	0.596605	0.0787448	0.0931518	0.0276298	0.0287152	0.162029	0.174166	0.327018
UTR_5_UCSC.extend.500	0.0328288	0.066088	0.070368	0.143462	0.0942783	0.162183	0.205557	0.782488	0.134113	0.815413	0.111924	0.839084	0.0997537	0.609617	0.120986	0.86725	0.0353872	0.104177	0.306482	0.798078	0.283241	0.388829	0.73144	0.00083686	0.00877508	0.119528	0.232002	0.267747	0.51981	0.664013	0.688138	0.57368	0.643832	0.384549	0.784425	0.898812	0.203524	0.459675	0.585061	0.191784	0.455491	0.600172	0.0793822	0.0928197	0.0285967	0.0306291	0.172441	0.184109	0.634316
Vahedi_Tcell_SE_500bp	0.0449	0.102355	0.0468152	0.0951199	0.0410342	0.0890907	0.0769967	0.232976	0.0664633	0.58026	0.0555043	0.584445	0.0535182	0.362605	0.0618882	0.636402	0.0376295	0.107852	0.392573	0.899312	0.289225	0.404525	0.790892	0.0322741	0.104589	0.205206	0.355653	0.259221	0.593843	0.963896	0.970279	0.883991	0.931728	0.539367	0.936126	0.980352	0.214392	0.575649	0.735104	0.189459	0.507022	0.689495	0.204036	0.242588	0.0290821	0.0330898	0.137005	0.155767	0.627997
Vahedi_Tcell_SE	0.0454513	0.103377	0.0471869	0.0950607	0.0410399	0.0884076	0.076403	0.231957	0.0664594	0.581067	0.0555756	0.585334	0.0534061	0.363104	0.0619757	0.637583	0.0374241	0.106885	0.394851	0.899986	0.291076	0.407109	0.79245	0.0327235	0.105764	0.206646	0.356089	0.26139	0.596579	0.965541	0.971146	0.884582	0.931299	0.542631	0.936976	0.980438	0.21677	0.578139	0.736332	0.1907	0.508316	0.689615	0.206321	0.244612	0.028963	0.0323619	0.137149	0.154144	0.630532
Vahedi_Tcell_TE_500bp	0.0404534	0.0915574	0.00323877	0.0069758	0.0231073	0.0563358	0.036405	0.114758	0.0577372	0.527763	0.0487372	0.532341	0.0458098	0.309956	0.0570832	0.592632	0.0420728	0.115755	0.353835	0.884619	0.310921	0.433901	0.829373	0.0298029	0.108281	0.217278	0.36514	0.276852	0.635016	0.905764	0.925353	0.812245	0.892872	0.486905	0.884432	0.959048	0.138333	0.382299	0.597708	0.117592	0.345987	0.53832	0.190122	0.22581	9.34259e-05	9.34259e-05	0.0137336	0.0165987	0.535019
Vahedi_Tcell_TE	0.0420882	0.0959862	0.00342151	0.00717413	0.023693	0.054597	0.035981	0.112726	0.0590854	0.533167	0.0495199	0.538575	0.0462087	0.315993	0.0575402	0.597329	0.0429712	0.114602	0.371767	0.894264	0.33115	0.458372	0.838711	0.0331849	0.116221	0.22994	0.370001	0.298186	0.650086	0.918914	0.931459	0.819286	0.890328	0.50734	0.891615	0.959604	0.152312	0.403848	0.604908	0.126375	0.35878	0.543983	0.196865	0.22994	7.35808e-05	7.35808e-05	0.0136124	0.0156359	0.539421
WeakEnhancer_Hoffman	0.0353176	0.0706353	0.0112014	0.0237038	0.0548962	0.123247	0.0373802	0.110618	0.0772672	0.577616	0.0674621	0.593514	0.0649553	0.364378	0.0750777	0.646126	0.0558482	0.154661	0.559021	0.980358	0.545313	0.72444	0.961985	0.032557	0.0838358	0.204481	0.414324	0.427715	0.733833	0.795646	0.816399	0.73599	0.790093	0.726883	0.964016	0.983944	0.219839	0.535794	0.703529	0.214825	0.522054	0.688805	0.140731	0.158977	0.00599733	0.00720315	0.0392524	0.047344	0.495082
WeakEnhancer_Hoffman.extend.500	0.0291423	0.0643042	0.00967964	0.0228815	0.0414054	0.103221	0.0360145	0.110274	0.0661471	0.558035	0.0573114	0.571426	0.0539442	0.340648	0.063908	0.625758	0.0620823	0.156493	0.370134	0.950215	0.360704	0.51253	0.933775	0.0192732	0.0717361	0.209232	0.395005	0.297649	0.690682	0.772571	0.799836	0.691612	0.761247	0.5567	0.923381	0.979203	0.148915	0.426421	0.647106	0.154771	0.439554	0.639166	0.128557	0.147787	0.00580434	0.00725112	0.037246	0.0459266	0.491337
[truncated: 25 more columns]

[truncated: 18 more sheets: Supplementary Fig. 5, Supplementary Fig. 6, Supplementary Fig. 7, Supplementary Fig. 8, Supplementary Fig. 9, Supplementary Fig. 10, Supplementary Fig. 11, Supplementary Fig. 12&Table 35, Supplementary Fig. 18, Supplementary Table 4, Supplementary Table 5, Supplementary Table 7, Supplementary Table 10   , Supplementary Table 12, Supplementary Table 13, Supplementary Table 15, Supplementary Table 16, Supplementary Table 27]
